# Supplementary material for: ADAR1 Prevents R-loop Accumulation-Driven ATR Pathway Activation in Ovarian Cancer
Source: J Cancer. 2022 Apr 24;13(8):2397–412. doi: 10.7150/jca.72108 (PMC9174845; doi:10.7150/jca.72108)
Supplement: Supplementary file 2 — Supplementary table 1. [file jcav13p2397s2.xlsx]

## Sheet: oligo
Name	Sequence
Target 1 of shADAR1	GCCCACTGTTATCTTCACTTT
Target 2 of shADAR1	GCAGGGTATGTTGACTTTGAA
Forward of hADAR1 mutatgenesis	GTCAATGACTGCCATGCAGCAATAATCTCCCGGAGAGGC
Reverse of hADAR1 mutatgenesis	GCCTCTCCGGGAGATTATTGCTGCATGGCAGTCATTGAC
Forward of hADAR1_PCR_full	CTAGCGTTTAAACTTAAGCTTATGAATCCGCGGCAGGGG
Reverse of hADAR1 _PCR_full	CCACACTGGACTAGTGGATCCTACTGGGCAGAGATAAAAGTTCTTTT
Target of siRNA of DHX9	GAAGUGCAAGCGACUCUAG
Forward of hADAR1_qPCR	ATCAGCGGGCTGTTAGAATATG
Reverse of hADAR1_qPCR	AAACTCTCGGCCATTGATGAC
Forward of CDKN1A_qPCR	TGTCCGTCAGAACCCATGC
Reverse of CDKN1A_qPCR	AAAGTCGAAGTTCCATCGCTC
Forward of CDKN2A_qPCR	GATCCAGGTGGGTAGAAGGTC
Reverse of CDKN2A_qPCR	CCCCTGCAAACTTCGTCCT
Forward of MCM2_qPCR	CCGTGACCTTCCACCATTTGA
Reverse of MCM2_qPCR	GGTAGTCCCTTTCCATGCCAT
Forward of MCM6_qPCR	TCGGGCCTTGAAAACATTCGT
Reverse of MCM6_qPCR	TGTGTCTGGTAGGCAGGTCTT
Forward of PCNA_qPCR	CCTGCTGGGATATTAGCTCCA
Reverse of PCNA_qPCR	CAGCGGTAGGTGTCGAAGC
Forward of c-Myc_qPCR	GGCTCCTGGCAAAAGGTCA
Reverse of c-Myc_qPCR	CTGCGTAGTTGTGCTGATGT
Forward of β-actin_1_DRIP_PCR	CTCAATCTCGCTCTCGCTCT
Reverse of β-actin_1_DRIP_PCR	CTCGAGCCATAAAAGGCAAC
Forward of β-actin_2_DRIP_PCR	GCGCACAGTAGGTCTGAACA
Reverse of β-actin_2_DRIP_PCR	AGAGGCGTACAGGGATAGCA
Forward of β-actin_3_DRIP_PCR	TGTACACTGACTTGAGACCAGT,
Reverse of β-actin_3_DRIP_PCR	AAGCAGGAACAGAGACCTGACC
Forward of RPL13A_1_DRIP_PCR	GCTTCCAGCACAGGACAGGTAT
Reverse of RPL13A_1_DRIP_PCR	CACCCACTACCCGAGTTCAAG
Forward of RPL13A_2_DRIP_PCR	ACTGGGCAGGCCTCACACT
Reverse of RPL13A_2_DRIP_PCR	CGCTTGCGGAGGAAAGC
Forward of RPL13A_3_DRIP_PCR	GGGAGCAAGGAAAGGGTCTTA
Reverse of RPL13A_3_DRIP_PCR	ACAATTCTCCGAGTGCTTTCAAG
Forward of Intergenic Region_1_DRIP_PCR	TCACCCAGCTGTGGTTTACA
Reverse of Intergenic Region_1_DRIP_PCR	CTGCCTCAGACTTCCAAAGG
