# Supplementary material for: ADAR1 Prevents R-loop Accumulation-Driven ATR Pathway Activation in Ovarian Cancer
Source: J Cancer. 2022 Apr 24;13(8):2397–412. doi: 10.7150/jca.72108 (PMC9174845; doi:10.7150/jca.72108)
Supplement: Supplementary file 3 — Supplementary table 2. [file jcav13p2397s3.xlsx]

## Sheet: Gene expression(TPM)
	shNC	shA1	shA2
ENSG00000242268.2	0	0	0
ENSG00000167578.12	22.4127	34.8686	39.09
ENSG00000270112.2	0	0	0
ENSG00000078237.4	2.45346	0.276061	0.422009
ENSG00000263642.1	0	0	0
ENSG00000225275.4	0	0	0
ENSG00000269416.1	0	0	0
ENSG00000236850.4	0.790029	0.411112	0.173337
ENSG00000060642.6	2.85325	1.05487	0.600787
ENSG00000231981.3	0	0	0
ENSG00000201788.1	0	0	0
ENSG00000263089.1	0.004321	0	0
ENSG00000167700.4	332.565	410.377	639.311
ENSG00000172137.14	0	0	0
ENSG00000240423.1	0	0.501342	0.510574
ENSG00000271616.1	0	0	0
ENSG00000234881.1	0	0	0
ENSG00000236040.1	0	0	0
ENSG00000231105.1	0.326287	0.187665	0
ENSG00000182141.5	0.343176	0.541738	0.061656
ENSG00000136895.14	1.61666	1.09511	0.294704
ENSG00000270677.1	0	0	0
ENSG00000264981.1	0	0	0
ENSG00000185105.4	0.454057	0.242458	1.84998
ENSG00000233540.1	0	0	0
ENSG00000252650.1	0	0	0
ENSG00000102174.7	0	0	0
ENSG00000207754.1	0	0	0
ENSG00000232001.1	0	0	0
ENSG00000166391.10	0	0	0
ENSG00000270469.1	0	0	0
ENSG00000244078.1	0	0	0
ENSG00000234253.1	0	0	0
ENSG00000224292.1	0.30014	0	0.127727
ENSG00000255420.1	0	0	0
ENSG00000227959.1	0	0.707698	0.599244
ENSG00000252943.1	0	0	0
ENSG00000269148.1	0.234651	0	0
ENSG00000179262.5	326.693	206.168	139.889
ENSG00000251538.1	0	0	0
ENSG00000273406.1	0	0	0
ENSG00000236667.1	0	0	0
ENSG00000166368.2	0	0	0
ENSG00000078668.9	2.49136	1.38644	1.39891
ENSG00000234900.1	0	0	0
ENSG00000182648.7	12.8184	12.0101	7.22056
ENSG00000258630.1	0	0	0
ENSG00000101199.8	131.827	140.547	51.2725
ENSG00000249830.1	0	0	0
ENSG00000226753.1	0	0	0
ENSG00000214062.5	0	0	0
ENSG00000095587.8	0.675322	0.375012	0.514795
ENSG00000064601.12	34.7734	62.6121	48.5875
ENSG00000269113.3	6.16543	3.85977	5.25356
ENSG00000185652.7	0.175565	0.082026	0
ENSG00000239986.2	0	0	0
ENSG00000264085.1	0	0	0
ENSG00000008517.12	6.5917	10.9208	2.58535
ENSG00000266644.1	0.016674	0	0
ENSG00000258978.1	0	0	0
ENSG00000236893.1	0	0	0
ENSG00000254465.1	0	0	0
ENSG00000088179.4	0.345959	0.035975	0.251459
ENSG00000166634.2	0	0	0
ENSG00000070081.11	4.9463	2.88838	2.0313
ENSG00000261789.1	0	0	0
ENSG00000196167.5	0	0	0
ENSG00000251909.1	0	0	0
ENSG00000254092.1	0	0	0
ENSG00000161558.6	41.5309	23.604	32.401
ENSG00000260900.1	0	0	0
ENSG00000134318.9	0.359275	0.074691	0.116417
ENSG00000203909.3	0	0	0
ENSG00000264438.1	0	0	0
ENSG00000219747.1	0.490166	1.25267	0.140829
ENSG00000207000.1	0	0	0
ENSG00000254131.1	0	0	0
ENSG00000118972.1	0	0	0
ENSG00000264104.1	0	0	0
ENSG00000179833.4	3.82323	4.19173	2.25804
ENSG00000165312.5	7.56338	1.28843	0.939779
ENSG00000221372.1	0	0	0
ENSG00000159618.11	0	0	0
ENSG00000158966.9	1.37885	0.07203	0.108155
ENSG00000234892.1	0	0	0
ENSG00000227535.2	0	0	0
ENSG00000252628.1	0	0	0
ENSG00000166007.11	0	0	0
ENSG00000265191.1	0	0	0
ENSG00000167768.4	0	0	0
ENSG00000171551.7	25.9561	75.7226	15.8578
ENSG00000136231.9	1.27609	0.823239	2.21208
ENSG00000264172.1	0	0	0
ENSG00000147257.9	32.7258	4.14909	7.92753
ENSG00000199903.1	0	0	0
ENSG00000174123.6	0	0	0
ENSG00000200058.1	0.156639	0	0
ENSG00000218358.2	0.703521	0	0
ENSG00000264091.1	0	0	0
ENSG00000238921.2	0	0	0
ENSG00000269349.1	0	0	0
ENSG00000231078.1	0	0	0
ENSG00000200291.1	0	0	0
ENSG00000187522.9	14.6658	1.46161	3.44637
ENSG00000246526.2	0.1465	0.116264	0.084251
ENSG00000241670.2	1.10301	1.23434	0
ENSG00000259659.1	0	0	0
ENSG00000202175.1	0	0	0
ENSG00000219607.2	9.72524	4.25577	6.51241
ENSG00000174442.7	0.668658	0.096193	0.038491
ENSG00000120662.11	0.173333	0.136968	0.0383
ENSG00000235523.1	0	0	0
ENSG00000249848.1	0	0	0
ENSG00000022567.5	5.31936	2.8017	1.94945
ENSG00000257086.1	5.21257	4.66374	3.94257
ENSG00000125744.7	65.2375	79.7724	68.0122
ENSG00000201398.1	0	0	0
ENSG00000272905.1	0	0	0
ENSG00000196739.10	10.2781	3.52245	3.32729
ENSG00000260812.1	0	0	0
ENSG00000225630.1	28.3951	14.9162	1.83935
ENSG00000230231.1	0	0	0
ENSG00000231880.1	0.177526	0.169749	0
ENSG00000227489.1	0	0	0
ENSG00000226688.2	1.66245	0.609665	0.320524
ENSG00000013392.6	0.277394	0.051987	0.052997
ENSG00000258279.2	0	0	0
ENSG00000250929.2	0	0	0
ENSG00000204581.2	0	0	0
ENSG00000265515.1	0	0	0
ENSG00000244265.1	0.717049	0.217063	0.39913
ENSG00000232638.1	0	0	0.494057
ENSG00000225488.1	0	0	0
ENSG00000237786.1	0.542725	0	0.130697
ENSG00000272911.1	0	0.264229	0
ENSG00000184178.11	0.278424	0.32722	0.643091
ENSG00000230039.1	0	0	0
ENSG00000105281.8	541.998	273.048	249.506
ENSG00000244661.1	0	0	0
ENSG00000069399.8	68.1923	24.9197	39.6025
ENSG00000256014.1	0	0	0
ENSG00000164182.6	18.1434	11.7227	5.67721
ENSG00000232879.2	0	0	0
ENSG00000173566.9	9.13369	5.65226	8.7913
ENSG00000153015.11	1.421	0.284686	0
ENSG00000254978.2	0.283866	0.558664	0
ENSG00000214866.3	0	0	0
ENSG00000261949.1	1.93651	1.82826	3.21959
ENSG00000202290.1	0	0	0
ENSG00000254578.1	0	0	0.096884
ENSG00000240710.1	0	0	0
ENSG00000268889.1	0.586685	0	0
ENSG00000229827.1	0	0	0
ENSG00000268234.1	0.009814	0	0
ENSG00000241244.1	0	0	0
ENSG00000036448.5	2.35383	2.98372	0.283399
ENSG00000257246.1	0	0	0.027007
ENSG00000215861.4	0	0	0
ENSG00000185269.7	48.3772	33.392	30.1453
ENSG00000262521.1	0.728131	0.701281	0
ENSG00000089116.3	0.072617	0	0.142116
ENSG00000264583.1	0	0	0
ENSG00000267552.2	0	0	0
ENSG00000224695.1	0	0	0
ENSG00000255189.1	0	0	0
ENSG00000164114.14	0.590533	0.015752	0.298375
ENSG00000238698.1	0	0	0
ENSG00000199836.1	0	0	0
ENSG00000251710.1	0	0	0
ENSG00000268895.1	10.6766	6.66988	4.85288
ENSG00000224570.1	0	0	0
ENSG00000114861.14	7.75629	11.0774	9.526
ENSG00000268397.1	0.060263	0.121337	0
ENSG00000138193.10	0.113372	0	0
ENSG00000162290.12	1.12398	0.251776	0.062235
ENSG00000152942.14	0.89221	0.17775	0.083779
ENSG00000133134.7	282.299	148.093	165.44
ENSG00000100968.9	15.083	19.4914	5.91449
ENSG00000224560.3	0	0	0
ENSG00000227233.1	0	0	0
ENSG00000085721.8	1.23963	0.18295	0.118564
ENSG00000171195.6	0	0	0
ENSG00000273311.1	0.093183	0.026614	0
ENSG00000235215.2	0	0	0
ENSG00000136169.12	0.676311	0.188907	0.119285
ENSG00000121644.14	5.28887	5.02484	2.39149
ENSG00000138495.2	131.475	122.488	72.4087
ENSG00000135903.14	8.94179	3.79963	1.99428
ENSG00000253309.2	0	0	0
ENSG00000251286.2	0	0	0
ENSG00000111863.8	0	0	0
ENSG00000101323.4	0	0	0
ENSG00000169992.5	77.9241	37.2622	25.6027
ENSG00000263711.1	0	0	0
ENSG00000262662.1	0.004535	0	0
ENSG00000254988.1	0	0	0
ENSG00000103037.7	15.1151	8.56871	8.95936
ENSG00000127564.12	538.848	566.602	804.37
ENSG00000123444.9	1.96994	1.4569	0.361986
ENSG00000266135.1	0	0	0
ENSG00000226086.5	0.064044	0.34082	0
ENSG00000235023.1	0.45653	0.067081	0.064626
ENSG00000176973.7	82.8412	124.013	90.3575
ENSG00000252189.1	0	0	0
ENSG00000211682.2	0	0	0
ENSG00000231630.1	0	0	0
ENSG00000249514.1	0	0	0
ENSG00000231827.2	0	0.13601	0.171631
ENSG00000159479.12	13.2672	15.5706	2.86242
ENSG00000112511.13	27.4682	22.0996	23.5236
ENSG00000211950.2	0	0	0
ENSG00000202534.1	0	0	0
ENSG00000231062.1	0	0	0
ENSG00000259221.1	0	0	0
ENSG00000159915.8	0.544299	0.170047	0.231609
ENSG00000200606.1	0	0	0
ENSG00000178297.8	6.87117	5.35973	7.26133
ENSG00000253946.1	0	0	0
ENSG00000143248.8	0.276599	0	0
ENSG00000226644.1	15.8828	15.7063	21.9963
ENSG00000144504.11	14.5496	17.2659	12.7796
ENSG00000164116.12	0.251975	0.061938	0.152714
ENSG00000259677.1	0	0	0
ENSG00000138669.5	0	0	0
ENSG00000273305.1	0	0	0
ENSG00000142507.5	141.754	160.977	90.268
ENSG00000174013.7	1.06656	0.087304	0.079091
ENSG00000170419.6	0.042716	0	0
ENSG00000227863.2	0	0	0
ENSG00000251332.1	0	0	0
ENSG00000259235.1	0	0	0
ENSG00000258507.1	0	0.170329	0
ENSG00000244019.1	0.019167	0.01292	0.005422
ENSG00000222054.1	0	0	0
ENSG00000171115.3	0	0	0
ENSG00000106069.16	0.739539	0.551481	0.405769
ENSG00000251234.1	0	0	0
ENSG00000232301.1	0.423454	0.12662	0.662317
ENSG00000214925.3	0	0	0
ENSG00000227851.1	0	0	0
ENSG00000225715.1	0	0	0
ENSG00000254768.1	0	0	0
ENSG00000176928.4	0	0	0
ENSG00000233714.1	0	0.231176	0
ENSG00000201529.1	0	0	0
ENSG00000240250.2	0	0	0
ENSG00000101158.8	21.4874	10.3304	5.79355
ENSG00000129455.11	2.44251	1.53567	1.18358
ENSG00000216902.3	0	0	0
ENSG00000265875.1	0	0	0
ENSG00000196532.4	0.232485	0	0
ENSG00000150773.6	0	0	0
ENSG00000143033.13	0.45023	0.11635	0.036787
ENSG00000256150.1	0	0	0
ENSG00000257941.1	0	0	0
ENSG00000106410.10	0	0	0
ENSG00000033030.9	7.78306	3.45347	0.568766
ENSG00000083857.9	5.28628	0.687848	0.371095
ENSG00000161896.6	0	0.033921	0
ENSG00000251249.1	0	0	0
ENSG00000267083.1	0	0	0
ENSG00000259847.1	0	0	0
ENSG00000226668.1	0	0	0
ENSG00000268140.1	0	0.00334	0
ENSG00000250006.2	0	0	0
ENSG00000236313.1	0	0	0
ENSG00000269774.1	0	0	0
ENSG00000273085.1	0	0	0
ENSG00000245667.2	0	0	0
ENSG00000203818.6	0.518012	1.04399	0.14568
ENSG00000258517.1	0	0	0
ENSG00000166986.8	96.7594	73.6132	65.2014
ENSG00000202050.1	0	0	0
ENSG00000259799.1	0	0	0
ENSG00000150316.7	9.80754	6.33491	5.27349
ENSG00000253046.1	0	0	0
ENSG00000174132.8	49.7476	19.7163	37.4084
ENSG00000231952.3	0	0	0
ENSG00000168404.8	0	0.037941	0
ENSG00000196748.5	13.8341	11.0717	14.5835
ENSG00000160229.7	0	0	0
ENSG00000111641.6	19.0392	14.2155	5.32093
ENSG00000261182.1	0	0	0
ENSG00000203780.6	0.107966	0.099817	0.183929
ENSG00000211978.2	0	0	0
ENSG00000211879.1	0	0	0
ENSG00000254030.1	0	0	0
ENSG00000221923.4	0.231952	0.200651	0
ENSG00000109805.5	9.85731	0.543788	0.261981
ENSG00000127329.10	0.012367	0	0
ENSG00000239893.1	0	0	0
ENSG00000270720.1	0	0.146517	0
ENSG00000262358.1	0.028599	0.181187	0
ENSG00000250594.2	0	0	0
ENSG00000271148.1	0	0	0
ENSG00000205281.6	0	0.514548	0.209811
ENSG00000144199.7	54.4228	24.8634	34.5257
ENSG00000143183.12	8.32238	2.38301	2.79245
ENSG00000248315.1	0	0	0
ENSG00000229941.1	0	0	0
ENSG00000184361.8	0	0	0
ENSG00000125522.3	0.078928	0.212407	0.167121
ENSG00000108774.10	125.539	25.8061	30.7079
ENSG00000236347.1	0	0	0
ENSG00000212475.1	0	0	0
ENSG00000212025.2	0	0	0
ENSG00000228318.1	0	0	0
ENSG00000189002.9	0	0	0
ENSG00000235944.3	9.82068	2.15551	12.1937
ENSG00000222129.1	0	0	0
ENSG00000166126.6	0.73609	0.9635	0.594101
ENSG00000231302.1	0.01355	0	0.013578
ENSG00000268442.1	0	0	0
ENSG00000244031.3	0	0	0
ENSG00000268957.1	0	0	0
ENSG00000231392.1	0	0	0
ENSG00000237211.2	0.0209	0	0
ENSG00000227879.2	0	0	0
ENSG00000117139.12	3.19278	0.476397	0.129536
ENSG00000254312.1	0	0	0
ENSG00000259981.1	0	0	0
ENSG00000205220.7	209.898	231.907	370.578
ENSG00000244025.2	0.193692	0.096241	0
ENSG00000268434.1	0.868227	0.347667	0.484855
ENSG00000001460.13	6.10739	2.05181	0.839904
ENSG00000198231.8	6.30546	1.09344	1.68634
ENSG00000198018.6	0.128164	0	0
ENSG00000117360.8	4.38269	3.35535	0.697643
ENSG00000221190.1	0	0	0
ENSG00000234479.2	0.223477	0	0
ENSG00000218476.2	0	0	0
ENSG00000107625.8	3.72794	2.14632	0.750538
ENSG00000196772.3	0	0	0
ENSG00000234206.1	0	0	0
ENSG00000080031.5	0.834149	0.595357	0.375324
ENSG00000268947.1	0.185971	0.019322	0.003844
ENSG00000231982.1	14.2775	17.9937	29.5074
ENSG00000253833.1	0	0	0.013555
ENSG00000258509.1	0.161682	0	0
ENSG00000212336.1	0	0	0
ENSG00000250420.4	0.100098	0	0.044626
ENSG00000228382.1	0	0	0
ENSG00000106125.14	2.39094	0.29316	0.582153
ENSG00000257802.1	0	0	0
ENSG00000200693.1	0	0.231059	0
ENSG00000076984.13	35.2715	9.58238	28.1023
ENSG00000234595.1	0	0	0
ENSG00000271824.1	0.064013	0.054361	0.045181
ENSG00000218018.2	0.360535	0	0.217362
ENSG00000267634.1	0	0	0
ENSG00000105053.6	16.8937	27.172	9.45336
ENSG00000121542.7	0.39438	0.188597	0.222084
ENSG00000125843.6	13.1025	6.61714	6.68073
ENSG00000234238.1	0	0	0
ENSG00000233508.1	0	0	0
ENSG00000169583.12	1.18901	1.83654	0.883824
ENSG00000235976.2	0	0	0
ENSG00000267717.1	0	0	0
ENSG00000232002.1	0	0	0
ENSG00000221539.1	0.528746	0.698531	0
ENSG00000254920.1	0	0	0
ENSG00000231378.1	0	0	0
ENSG00000253156.1	0	0	0
ENSG00000257323.1	0	0	0
ENSG00000117394.15	48.012	9.77084	16.8986
ENSG00000173436.9	6.42053	9.95006	4.29692
ENSG00000226235.1	0	0	0
ENSG00000261654.1	0	0	0
ENSG00000151422.8	1.66617	0.61445	0.50965
ENSG00000108270.6	44.1094	61.9238	52.1999
ENSG00000264799.1	0	0	0
ENSG00000234707.2	0	0	0
ENSG00000251615.3	0.17068	0.39048	0.253964
ENSG00000254227.1	0	0	0
ENSG00000259443.1	0	0	0
ENSG00000241537.1	0	0	0
ENSG00000122026.6	128.254	171.902	166.985
ENSG00000172288.6	0	0	0
ENSG00000200670.1	0	0	0
ENSG00000270369.1	0	0	0
ENSG00000258678.1	0	0	0
ENSG00000267182.1	0	0	0
ENSG00000238211.1	0	0	0
ENSG00000248122.1	0	0	0
ENSG00000099822.2	36.8719	69.72	62.6452
ENSG00000261840.1	90.5788	58.9374	65.724
ENSG00000164266.6	0	0	0
ENSG00000169255.9	0	0	0
ENSG00000234769.4	23.9366	21.7046	14.5918
ENSG00000252705.1	0	0	0
ENSG00000158882.8	6.94393	2.18461	0.89966
ENSG00000199812.1	0	0	0
ENSG00000261399.1	0	0	0
ENSG00000165272.10	8.91895	4.70452	3.63239
ENSG00000262262.1	0	0	0
ENSG00000241815.1	0	0	0
ENSG00000206344.6	0	0.088316	0
ENSG00000240877.2	3.42046	4.00915	5.24876
ENSG00000253713.1	0	0	0
ENSG00000214929.3	0	0	0
ENSG00000248548.1	0	0	0
ENSG00000009724.12	0.193261	0.59147	0.201824
ENSG00000237424.1	10.9582	9.61791	2.83644
ENSG00000228045.1	0	0	0
ENSG00000251108.1	0	0	0
ENSG00000263392.1	0	0	0
ENSG00000253222.1	0	0	0
ENSG00000164871.13	0	0	0
ENSG00000105048.12	118.1	214.004	93.3941
ENSG00000228166.1	0	0	0
ENSG00000260414.1	0	0	0
ENSG00000215326.3	0.010565	0.00702	0.048639
ENSG00000202160.1	0	0	0
ENSG00000235604.1	0	0	0
ENSG00000242524.1	0	0	0
ENSG00000258743.1	0	0	0
ENSG00000178075.15	0.100997	0.022917	0
ENSG00000258799.1	0	0	0
ENSG00000206047.2	0	0	0
ENSG00000231496.1	0	0	0
ENSG00000228391.1	0	0	0
ENSG00000227964.1	0	0	0
ENSG00000256632.3	0	0	0
ENSG00000143196.4	0	0	0
ENSG00000197421.5	0	0.355314	0
ENSG00000231252.1	0	0	0
ENSG00000272734.1	0	0.038492	0
ENSG00000252148.1	0	0	0
ENSG00000263631.1	0	0	0
ENSG00000228316.1	0	0	0
ENSG00000229406.1	0	0	0
ENSG00000221523.1	0	0	0
ENSG00000152049.5	0	0	0
ENSG00000248921.1	0	0	0
ENSG00000123364.3	15.4583	5.86488	6.24195
ENSG00000225082.2	0	0	0
ENSG00000255153.1	17.7961	17.0007	24.5061
ENSG00000196227.6	0.303979	0.182793	0.240557
ENSG00000220537.1	0	0	0
ENSG00000249996.1	0.262376	0.536163	0.604195
ENSG00000248842.1	0	0	0
ENSG00000072694.14	0	0	0
ENSG00000230080.2	0	0	0
ENSG00000253829.1	0	0	0
ENSG00000248449.1	0.037869	0	0
ENSG00000223498.1	0	0	0
ENSG00000212211.1	0	0	0
ENSG00000175309.10	54.6849	32.3392	22.1007
ENSG00000248935.1	0	0	0
ENSG00000188186.6	351.693	586.26	336.544
ENSG00000223700.1	0	0	0
ENSG00000238731.1	0	0	0
ENSG00000128965.7	93.7231	112.693	47.4046
ENSG00000236690.2	0	0	0
ENSG00000181649.5	166.669	155.584	180.583
ENSG00000255560.1	0	0	0
ENSG00000112305.10	4.7353	0.880467	0.855667
ENSG00000223922.1	0	0	0
ENSG00000062582.9	972.981	698.648	1288.18
ENSG00000254425.1	0	0	0
ENSG00000173838.7	0.675669	0.965233	0.506012
ENSG00000186648.10	9.89517	8.21232	3.94961
ENSG00000268575.1	0.489668	1.59182	0.207817
ENSG00000228790.1	0	0	0
ENSG00000260799.1	0.206545	0.136021	0
ENSG00000261527.1	0	0	0
ENSG00000249234.1	0	0	0
ENSG00000252293.1	0	0	0
ENSGR0000167393.12	127.697	114.703	115.33
ENSG00000234363.1	0	0	0
ENSG00000182463.11	0.084792	0.044981	0.065829
ENSG00000223905.1	0	0	0
ENSG00000257497.1	0.056554	0.11553	0
ENSG00000201300.1	0	0	0
ENSG00000265948.1	0	0	0
ENSG00000270930.1	0	0	0
ENSG00000139988.5	1.14799	1.40158	1.39121
ENSG00000232140.1	0	0	0
ENSG00000254418.1	0	0	0
ENSG00000254562.1	0	0	0
ENSG00000104998.2	7.21263	3.4342	3.42646
ENSG00000230806.1	0	0	0
ENSG00000135476.7	53.1014	28.4341	15.5486
ENSG00000082068.4	10.2726	3.96194	3.90147
ENSG00000137948.14	0	0	0
ENSG00000186723.2	0	0	0
ENSG00000141433.8	0	0	0
ENSG00000237552.1	0	0	0
ENSG00000235204.1	0	0	0
ENSG00000229119.3	643.595	783.698	666.247
ENSG00000235795.1	0	0	0
ENSG00000154016.9	0.709793	0.633951	0.30973
ENSG00000244657.1	0	0	0
ENSG00000241231.1	0	0	0
ENSG00000255774.1	0	0	0
ENSG00000226544.4	0.005217	0	0
ENSG00000140284.6	4.9789	1.3595	1.61601
ENSG00000121068.9	40.8499	43.6469	45.927
ENSG00000079819.12	6.74941	1.33422	0.688546
ENSG00000213753.6	82.3715	23.6418	39.9152
ENSG00000044524.6	0.034229	0	0
ENSG00000260494.1	0	0.053401	0
ENSG00000224565.1	0	0	0
ENSG00000221725.1	0	0	0
ENSG00000254146.1	0	0	0
ENSG00000253346.1	0	0	0
ENSG00000255513.1	0.008545	0.004988	0.014077
ENSG00000189295.9	0	0	0
ENSG00000244544.1	0	0	0
ENSG00000222348.1	0	0	0
ENSG00000251943.1	0	0	0
ENSG00000196352.9	4.11692	0.870903	0.934072
ENSG00000269560.1	0	0	0
ENSG00000261798.1	4.63566	3.70363	4.21253
ENSG00000259478.2	0	0	0
ENSG00000213509.4	0.009678	0.021065	0
ENSG00000119772.12	7.55114	1.63484	1.78898
ENSG00000223561.2	0	0	0
ENSG00000229642.1	0	0	0
ENSG00000136643.7	0.257479	0.03743	0.045729
ENSG00000225485.3	2.08396	0.26698	0.344258
ENSG00000138735.11	0.295961	0.066316	0.011698
ENSG00000251838.1	0	0	0
ENSG00000182872.11	160.454	146.173	120.536
ENSG00000252130.1	0	0	0
ENSG00000271180.1	0	0.316996	0.105745
ENSG00000131845.10	0.057401	0	0
ENSG00000133195.7	2.87373	2.65251	1.43986
ENSG00000167755.9	0	0	0
ENSG00000166896.3	13.2545	10.5156	15.0909
ENSG00000259177.1	0	0	0
ENSG00000270081.1	4.86399	4.20874	0.501584
ENSG00000167676.3	1.54502	2.72968	1.99188
ENSG00000232177.1	0.05794	0.028533	0
ENSG00000201683.1	0	0	0
ENSG00000229625.3	0	0	0
ENSG00000270584.1	0	0	0
ENSG00000223608.1	0	0	0
ENSG00000228696.4	2.07852	0.93907	0.140453
ENSG00000102007.6	6.5885	4.35343	2.14307
ENSG00000245750.3	0	0	0
ENSG00000199077.1	0	0	0
ENSG00000213187.3	0	0	0
ENSG00000109956.8	2.05774	0.630705	0.40911
ENSG00000235594.1	0	0	0
ENSG00000227076.1	0.198488	0	0
ENSG00000242411.2	0.013703	0.372524	0.095117
ENSG00000270507.1	0	0	0
ENSG00000140511.7	50.3746	14.5783	25.48
ENSG00000255555.1	0	0	0
ENSG00000164611.8	14.1253	15.1533	3.29911
ENSG00000236434.2	0	0	0
ENSG00000048162.15	100.924	91.0122	91.6751
ENSG00000064102.10	1.67338	0.238185	0.297144
ENSG00000263716.1	0	0	0
ENSG00000115685.10	13.6742	19.117	6.20926
ENSG00000071189.17	0.030576	0.206529	0.104171
ENSG00000264530.1	0	0	0
ENSG00000249309.1	0	0	0
ENSG00000255248.2	0	0	0
ENSG00000130649.5	0.843943	2.48148	0.944492
ENSG00000167332.7	0	0	0
ENSG00000255236.2	2.75766	0.435781	1.76686
ENSG00000235382.1	0	0	0
ENSG00000255535.2	0	0	0
ENSG00000259716.1	0	0	0
ENSG00000100029.13	204.528	200.171	118.109
ENSG00000211685.2	0	0	0
ENSG00000207620.1	0	0	0
ENSG00000259248.1	0.427108	0.413072	0.857871
ENSG00000119471.10	0.795498	0.275744	0.079937
ENSG00000229086.3	0	0	0
ENSG00000228929.1	0.153225	0.078894	0.052111
ENSG00000264054.1	0	0	0
ENSG00000231061.1	0	0	0
ENSG00000218806.2	0	0	0
ENSG00000236461.1	0	0	0
ENSG00000175894.10	0.450415	0.455755	0.243363
ENSG00000229107.2	30.0197	20.15	31.1139
ENSG00000211779.3	0	0	0
ENSG00000132300.14	8.4324	0.572187	1.18531
ENSG00000213777.5	0.24061	0	0.139631
ENSG00000223985.1	0	0	0
ENSG00000255521.1	0	0	0
ENSG00000182667.10	0	0	0.039175
ENSG00000100197.16	5.49644	6.60811	3.99842
ENSG00000260933.1	0	0	0
ENSG00000263878.1	0	0	0
ENSG00000226806.1	0	0	0
ENSG00000197919.3	0	0	0
ENSG00000198780.7	0.448117	0.141133	0.378272
ENSG00000248309.1	0	0	0
ENSG00000250694.1	0	0	0
ENSG00000242976.2	0	0	0
ENSG00000119574.8	76.5966	33.2124	92.2763
ENSG00000225675.2	0	0	0
ENSG00000206617.1	0	0	0
ENSG00000207249.1	0	0	0
ENSG00000229117.4	1668.59	2238.18	57.5126
ENSG00000201699.1	0	0	0
ENSG00000251905.1	0	0	0
ENSG00000223015.1	0	0	0
ENSG00000225716.1	0	0	0
ENSG00000057149.10	0	0	0
ENSG00000254866.2	0	0	0
ENSG00000200034.1	0	0	0
ENSG00000184961.5	0.042549	0	0
ENSG00000251919.1	0	0	0
ENSG00000243250.1	0	0	0
ENSG00000272461.1	0	0	0
ENSG00000007952.13	0	0	0
ENSG00000271419.1	0	0	0
ENSG00000270863.1	0	0	0
ENSG00000138375.8	13.704	13.6711	4.38849
ENSG00000257454.1	0	0	0
ENSG00000207546.1	0	0	0
ENSG00000214295.4	0.464951	0.554789	0.813827
ENSG00000222346.1	0	0	0
ENSG00000221118.1	0	0	0
ENSG00000254814.1	0	0	0
ENSG00000225455.3	0	0	0
ENSG00000267080.1	25.4028	28.2492	16.5334
ENSG00000240224.1	0	0	0
ENSG00000197444.5	20.4761	8.15922	6.86035
ENSG00000254081.1	0	0	0
ENSG00000158483.11	6.98086	2.79008	4.06808
ENSG00000137440.3	0	0	0
ENSG00000260741.1	0	0	0
ENSG00000168811.2	16.8561	3.67454	5.98071
ENSG00000212961.4	0	0	0
ENSG00000239253.1	0	0	0
ENSG00000232806.1	0	0	0
ENSG00000159445.8	6.93569	8.38882	6.99889
ENSG00000265737.1	0	0	0
ENSG00000249184.1	0	0	0
ENSG00000070444.10	51.6444	28.5313	39.6227
ENSG00000265457.1	0	0	0
ENSG00000236998.2	0	0	0
ENSG00000218227.3	0.28087	0.576795	0.030208
ENSG00000066697.10	7.03633	4.6763	2.54998
ENSG00000265574.1	0.006222	0	0
ENSG00000083444.12	53.4854	29.7631	20.2303
ENSG00000237390.1	0	0.066261	0.009571
ENSG00000182613.1	0	0.0828	0
ENSG00000207089.1	0	0	0
ENSG00000247775.2	0	0	0
ENSG00000224535.1	0	0	0
ENSG00000235444.2	0	0	0
ENSG00000200883.1	0	0	0
ENSG00000168918.9	9.42937	2.56568	1.15391
ENSG00000115137.7	0.166286	0.319042	0.353244
ENSG00000255458.1	0.302397	0.489971	0
ENSG00000259042.1	0	0	0
ENSG00000265474.1	0.097333	0	0
ENSG00000202440.1	0	0	0
ENSG00000254015.1	0	0	0
ENSG00000272754.1	0	0.099114	0
ENSG00000223595.1	0	0	0
ENSG00000212314.1	0	0	0
ENSG00000265546.1	0	0	0
ENSG00000236226.1	0	0	0
ENSG00000242990.2	0	0	0
ENSG00000256122.1	0	0	0
ENSG00000215979.1	0	0	0
ENSG00000241098.1	0	0	0
ENSG00000260329.1	5.80464	3.28726	4.09592
ENSG00000142552.3	29.4222	48.485	38.7344
ENSG00000264662.1	0	0	0
ENSG00000221423.1	0	0	0
ENSG00000254705.1	0	0	0
ENSG00000231434.1	0.007223	0	0
ENSG00000198046.7	0	0	0
ENSG00000272079.1	0.950786	2.46898	0.432524
ENSG00000142867.8	2.8306	0.615073	0.749172
ENSG00000149925.12	792.527	816.342	543.782
ENSG00000251610.1	0	0	0
ENSG00000238331.1	0	0	0
ENSG00000271321.1	0	0	0.001455
ENSG00000269091.1	0	0	0
ENSG00000171174.9	0.718982	0.641162	0.841943
ENSG00000223864.1	0	0	0
ENSG00000265704.1	0	0	0
ENSG00000255377.1	0	0	0
ENSG00000144959.5	0.262431	0.080332	0.056539
ENSG00000265144.1	0	0	0
ENSG00000054983.12	0.187076	0.034267	0
ENSG00000207944.1	0.074881	0	0
ENSG00000204277.1	0	0	0
ENSG00000249614.1	0	0	0
ENSG00000112200.12	0.397111	0.241472	0.230207
ENSG00000223634.1	0	0	0
ENSG00000231597.1	0	0	0
ENSG00000230225.1	0	0	0
ENSG00000262619.1	1.13053	0	0
ENSG00000239877.2	0	0	0
ENSG00000263831.1	0	0	0
ENSG00000101236.12	1.29878	1.48109	0.598829
ENSG00000243268.2	0	0	0
ENSG00000231738.6	0	0	0
ENSG00000201263.1	0	0	0
ENSG00000179111.4	42.8529	46.2588	70.871
ENSG00000228800.1	0	0	0
ENSG00000113360.12	5.86238	1.25555	0.087917
ENSG00000153066.8	30.1646	2.46595	2.50956
ENSG00000186265.5	0	0	0
ENSG00000207963.1	0	0	0
ENSG00000207247.1	0	0	0
ENSG00000266715.1	0.383078	0.035432	0.029984
ENSG00000200313.1	0	0	0
ENSG00000211679.2	0	0	0
ENSG00000223001.1	0	0	0
ENSG00000170325.10	0.208909	0.043305	0
ENSG00000261504.1	2.47569	1.83264	1.96156
ENSG00000199767.1	0	0	0
ENSG00000230107.1	0	0	0
ENSG00000165716.5	487.001	435.063	430.864
ENSG00000232522.1	0	0	0
ENSG00000267714.1	0	0.103818	0
ENSG00000272093.1	0.226101	0.098973	0
ENSG00000156467.5	3.64466	4.03312	0.833412
ENSG00000256566.1	0.0525	0.019794	0
ENSG00000201847.1	0	0	0
ENSG00000264720.1	0	0	0
ENSG00000110048.7	2.2249	0.313751	0.563494
ENSG00000230248.1	0	0	0
ENSG00000236013.1	0	0	0
ENSG00000254028.1	0	0	0
ENSG00000224870.3	43.8103	30.3987	20.1239
ENSG00000204308.6	17.0546	13.2146	13.3438
ENSG00000272130.1	0	0	0
ENSG00000207548.1	0	0	0
ENSG00000169856.7	0.382162	0.173549	0.525919
ENSG00000270917.1	0	0	0
ENSG00000204054.7	23.1763	32.7279	16.2649
ENSGR0000223773.2	2.74783	1.00256	0.956393
ENSG00000260281.1	0	0.657657	0.318037
ENSG00000268830.1	0	0	0
ENSG00000226232.4	0.220658	0.113273	0
ENSG00000233378.1	0	0	0
ENSG00000232464.1	0	0	0
ENSG00000257605.1	0.954866	0.67974	0
ENSG00000223505.2	0	0	0
ENSG00000231992.1	0	0	0
ENSG00000231603.1	0	0	0
ENSG00000265260.1	0	0	0
ENSG00000211884.1	0	0	0
ENSG00000183570.12	11.6266	15.264	5.14431
ENSG00000227778.2	0	0	0
ENSG00000252861.1	0	0	0
ENSG00000177257.2	0	0	0
ENSG00000251061.2	0	0	0
ENSG00000187325.4	0.442686	0.206037	0.210368
ENSG00000261279.1	0.222027	0.080323	0
ENSG00000149927.13	97.5078	24.7817	52.6395
ENSG00000168303.6	24.6973	16.425	16.6543
ENSG00000133027.13	143.739	181.813	187.39
ENSG00000180998.7	0.370889	0	0.1356
ENSG00000111785.14	1.29614	0.248757	0.160246
ENSG00000163064.6	17.5421	15.0524	10.0667
ENSG00000211866.1	0	0	0
ENSG00000272742.1	0	0	0
ENSG00000242379.2	0	0	0
ENSG00000213128.3	0.011474	0.031275	0
ENSG00000234156.1	0	0	0
ENSG00000200303.1	0	0	0
ENSG00000126562.12	1.63132	1.43751	1.18824
ENSG00000260859.1	0	0	0
ENSG00000260628.1	0	0	0
ENSG00000256098.1	0	0	0
ENSG00000249488.1	0	0	0
ENSG00000249771.1	0	0	0
ENSG00000090266.8	167.188	235.811	215.821
ENSG00000221164.1	0	0	0
ENSG00000182934.7	40.7162	19.9329	12.6023
ENSG00000203356.2	0	0	0
ENSG00000251236.1	0	0	0
ENSG00000266908.1	0	0	0
ENSG00000257198.2	0	0	0
ENSG00000082515.12	15.7458	19.2151	1.23133
ENSG00000203257.1	0	0	0
ENSG00000201065.1	0	0	0
ENSG00000242852.2	0.738005	0.733139	0.387469
ENSG00000221010.2	0	0	0
ENSG00000214027.3	0	0.077082	0
ENSG00000161395.8	12.1192	7.31654	7.38745
ENSG00000232412.1	1.3408	2.04663	0.793687
ENSG00000158711.9	0.259931	0.076373	0.176806
ENSG00000211599.2	0	0	0
ENSG00000265174.1	0	0	0
ENSG00000223761.1	0	0	0
ENSG00000119906.7	22.6356	24.6373	28.4142
ENSG00000269444.1	0.117833	0.032836	0
ENSG00000214702.5	0	0	0
ENSG00000253840.1	0	0	0
ENSG00000228502.1	2.23426	1.82422	0.243141
ENSG00000199354.1	0	0	0
ENSG00000268181.1	0	0	0
ENSG00000251568.1	0	0	0
ENSG00000135905.14	0	0	0
ENSG00000132846.5	4.17007	3.63663	4.18851
ENSG00000270015.1	1.67822	0.401801	0.4034
ENSG00000224354.2	0	0	0
ENSG00000259474.1	0	0	0
ENSG00000266561.2	0	0	0
ENSG00000231740.1	0	0	0
ENSG00000228571.1	0	0	0
ENSG00000238732.1	0	0	0
ENSG00000117682.12	13.13	6.13929	6.15818
ENSG00000225620.1	0	0	0
ENSG00000196652.7	0.919816	0.460874	0.065977
ENSG00000161381.9	1.73427	1.07999	0.309749
ENSG00000252642.1	0	0	0
ENSG00000233139.1	0	0	0
ENSG00000251477.1	0	0	0
ENSG00000225937.1	0	0	0
ENSG00000174197.12	0.108076	0.181257	0.103748
ENSG00000263525.1	0	0	0
ENSG00000254971.1	0	0	0
ENSG00000197047.1	0	0	0
ENSG00000239180.1	0	0	0
ENSG00000168746.6	0	0	0
ENSG00000206260.2	0.09251	0	0
ENSG00000237816.1	0	0	0
ENSG00000255905.1	0.142698	0	0
ENSG00000206717.1	0	0	0
ENSG00000100626.12	27.1896	32.0687	47.6666
ENSG00000019102.7	0.536889	0.522543	0
ENSG00000117036.7	0.553665	0.17506	0.038998
ENSG00000230426.1	0	0	0
ENSG00000266468.1	0	0	0
ENSG00000216205.1	0	0	0
ENSG00000175643.7	47.6508	36.795	36.9544
ENSG00000066777.4	0.235597	0.093273	0.069165
ENSG00000261710.1	0	0	0
ENSG00000252809.2	542.139	159.572	275.516
ENSG00000257748.1	0	0	0
ENSG00000230274.1	0	0	0
ENSG00000251429.1	0	0	0
ENSG00000263531.1	0	0	0
ENSG00000171408.9	0	0	0.028878
ENSG00000272543.1	29.2734	16.672	16.2985
ENSG00000200756.1	0	0	0
ENSG00000100416.8	84.3164	130.75	111.496
ENSG00000184979.9	21.5074	7.93415	5.60119
ENSG00000242571.1	0.004787	0.007333	0.011724
ENSG00000272335.1	0.196434	0	0
ENSG00000164404.4	0.151443	0	0
ENSG00000271511.1	0	0	0
ENSG00000199322.1	0	0	0
ENSG00000111684.6	8.2485	8.95323	1.73934
ENSG00000238419.1	0	0	0
ENSG00000240480.1	0.008255	0.026123	0
ENSG00000187800.9	0.302771	0.168192	0
ENSG00000171243.7	0	0	0
ENSG00000250180.1	0	0	0
ENSG00000267041.1	0.148245	0.086078	0.021697
ENSG00000227123.1	0	0	0
ENSG00000228170.1	0	0	0
ENSG00000237064.1	0	0	0
ENSG00000231242.1	0	0	0
ENSG00000223202.1	0	0	0
ENSG00000131015.4	12.7674	5.40417	2.01404
ENSG00000244089.1	0	0	0
ENSG00000266761.1	0	0	0
ENSG00000272995.1	0	0	0
ENSG00000231369.1	0	0	0
ENSG00000251080.1	0	0	0
ENSG00000251353.1	0	0	0
ENSG00000231234.1	0.14884	0	0
ENSG00000131538.6	0	0	0
ENSG00000135698.5	0.749809	0.456504	0.092372
ENSG00000268407.1	0	0	0
ENSG00000187486.5	7.32777	4.07881	4.44215
ENSG00000272989.1	0	0	0
ENSG00000171621.9	5.52882	5.57322	2.75667
ENSG00000156299.8	1.79694	0.487523	0.15009
ENSG00000100122.5	0	0.104585	0
ENSG00000214176.5	17.0908	4.43712	6.18435
ENSG00000201077.1	0	0	0
ENSG00000225226.1	0	0	0
ENSG00000207229.1	0	0	0
ENSG00000200842.1	0	0	0
ENSG00000112818.5	0.100733	0	0.028936
ENSG00000265528.1	0	0	0
ENSG00000056972.14	3.05392	1.00933	0.208395
ENSG00000250413.1	0	0	0
ENSG00000142875.15	2.13678	0.330762	0.437923
ENSG00000173473.6	16.601	3.48803	3.48263
ENSG00000239547.2	0	0	0
ENSG00000253099.1	0	0	0
ENSG00000203616.2	0	0	0
ENSG00000168172.4	0.374461	0.199039	0.17866
ENSG00000240097.1	0	0	0
ENSG00000173914.7	7.11748	7.2447	5.62765
ENSG00000233829.1	0	0	0
ENSG00000266620.1	0.12769	0.361191	0.102687
ENSG00000234643.1	0.004069	0	0
ENSG00000205559.3	27.997	56.0306	61.2995
ENSG00000135070.9	15.4786	9.35974	9.52872
ENSG00000170927.10	0	0	0
ENSG00000226536.1	0	0	0
ENSG00000244165.1	7.17699	63.1439	3.94259
ENSG00000235593.1	0	0	0
ENSG00000260675.1	0	0	0
ENSG00000267497.1	0	0	0
ENSG00000206832.1	0	0	0
ENSG00000229735.1	0	0	0
ENSG00000200799.1	0	0	0
ENSG00000271980.1	0	0	0
ENSG00000250088.1	0	0	0
ENSG00000234409.4	1.86015	1.06224	1.14241
ENSG00000265621.1	0	0	0
ENSG00000269910.1	0.476711	0.828958	0
ENSG00000228403.1	0	0	0
ENSG00000221391.1	0	0	0
ENSG00000235875.3	2.16868	3.30601	2.73462
ENSG00000184014.3	8.1266	5.44147	0.809632
ENSG00000248770.1	0	0	0
ENSG00000270172.1	0.024509	0.120219	0
ENSG00000225124.1	0	0	0
ENSG00000259715.1	0.589311	0	0
ENSG00000238240.2	0.017176	0.064115	0.002607
ENSG00000113732.4	3.96558	2.76681	0.930462
ENSG00000255618.1	0	0	0
ENSG00000134697.8	14.1838	8.17787	1.808
ENSG00000168748.9	0.043442	0.159448	0.032464
ENSG00000267513.2	0	0	0
ENSG00000138152.7	0	0	0
ENSG00000238067.1	0	0	0
ENSG00000269966.1	0	0	0
ENSG00000230428.1	0	0	0
ENSG00000232896.1	0	0	0
ENSG00000257178.2	0.217614	0.173736	0.234858
ENSG00000006114.11	0.564137	0.480424	0.158315
ENSG00000213421.4	0	0	0
ENSG00000100216.4	69.1256	51.9268	37.6362
ENSG00000264957.1	0	0	0
ENSG00000253983.2	0	0	0
ENSG00000102921.3	10.1141	6.47045	6.25934
ENSG00000126953.5	7.60633	7.09396	3.10514
ENSG00000113811.6	5.73292	7.54615	2.18715
ENSG00000163464.7	0	0	0
ENSG00000236246.1	0	0	0
ENSG00000259140.2	0	0	0
ENSG00000201444.1	0	0	0
ENSG00000232573.1	4.37204	18.4862	1.15965
ENSG00000261431.1	5.66079	12.6097	2.93119
ENSG00000110442.7	9.01019	16.2914	17
ENSG00000250697.1	0	0	0
ENSG00000238764.1	0	0	0
ENSG00000232163.2	0	0	0
ENSG00000241792.1	0	0	0
ENSG00000251554.1	0	0	0
ENSG00000251774.1	0	0	0
ENSG00000092929.7	3.38146	4.11964	1.86705
ENSG00000167178.11	1.02664	1.26613	1.06912
ENSG00000092054.12	0.033776	0	0.046973
ENSG00000272216.1	0.033452	0.014615	0
ENSG00000176752.6	0	0	0
ENSG00000100744.10	0.584069	0.115349	0.08025
ENSG00000237714.1	0	0	0
ENSG00000207422.1	0	0	0
ENSG00000200959.1	0	0	0
ENSG00000107742.8	2.31441	0.431066	0.874699
ENSG00000267313.2	0	0	0
ENSG00000270971.1	0.012238	0	0.051023
ENSG00000252354.1	0	0	0
ENSG00000250507.1	0	0	0
ENSG00000252572.1	0	0	0
ENSG00000269107.1	0	0.215376	0
ENSG00000151632.12	0	0	0
ENSG00000258999.1	0.95217	1.34004	0.621019
ENSG00000270639.1	0	0	0
ENSG00000253463.1	0	0	0
ENSG00000078295.11	0	0	0
ENSG00000261882.1	0	0	0
ENSG00000270965.1	0	0	0
ENSGR0000223511.1	0	0	0
ENSG00000251455.1	0	0	0
ENSG00000226394.2	0	0	0
ENSG00000258985.1	0.504696	0	0
ENSG00000221042.1	0	0	0
ENSG00000135912.6	4.40569	2.84441	1.18056
ENSG00000211725.3	0	0	0
ENSG00000237102.2	0	0	0
ENSG00000188991.3	0	0	0
ENSG00000154678.12	0	0	0
ENSG00000253270.1	0	0	0
ENSG00000177889.5	1.63278	0.19279	0.407067
ENSG00000222011.4	11.0645	5.82845	1.10489
ENSG00000221456.1	0	0	0
ENSG00000200530.1	0.066536	0.047143	0
ENSG00000244128.1	0	0	0
ENSG00000237595.2	0.649774	0.450439	0
ENSG00000250852.2	0	0	0
ENSG00000227172.2	1.17825	1.32642	1.59612
ENSG00000165029.11	0.017711	0	0
ENSG00000201142.1	0	0	0
ENSG00000269095.1	0	0	0.992877
ENSG00000239523.1	4.67857	5.09669	1.20523
ENSG00000254577.1	0	0	0
ENSG00000253721.1	0	0	0
ENSG00000237986.2	0	0	0
ENSG00000222760.1	0	0	0
ENSG00000246084.2	0	0	0.049561
ENSG00000234435.1	0	0	0
ENSG00000250210.3	0	0	0
ENSG00000167390.8	0	0	0
ENSG00000196290.10	2.75135	0.573778	0.255868
ENSG00000240912.1	0	0	0
ENSG00000264434.1	0	0	0
ENSG00000009844.11	0.618821	0.024789	0.047414
ENSG00000146085.7	0.431336	0.074557	0
ENSG00000213669.2	0	0	0
ENSG00000227624.2	0	0	0
ENSG00000238807.1	0	0	0
ENSG00000159263.11	15.0405	9.97232	10.7572
ENSG00000253926.1	0	0	0
ENSG00000208014.1	0	0	0
ENSG00000221376.1	0	0	0
ENSG00000236900.1	0	0	0
ENSG00000248810.1	0	0	0
ENSG00000125746.10	108.372	53.5903	44.3428
ENSG00000121766.10	2.84319	1.81305	0.214963
ENSG00000229613.1	0	0	0
ENSG00000246174.3	0.612959	0.517704	0.045062
ENSG00000255347.1	0	0	0
ENSG00000050820.12	168.187	70.2932	76.2318
ENSG00000238075.1	0	0	0
ENSG00000081853.13	0.19159	0	0.720817
ENSG00000204899.5	31.0135	9.94047	12.0541
ENSG00000227293.1	0	0	0
ENSG00000104804.3	1.76141	1.01677	1.30572
ENSG00000202119.1	0	0	0
ENSG00000163221.7	0	0	0
ENSG00000170959.10	0.014657	0	0.02114
ENSG00000202060.1	0	0	0
ENSG00000223377.1	0	0	0
ENSG00000234467.1	0	0	0
ENSG00000145824.8	0	0	0
ENSG00000272921.1	0	0	0
ENSG00000227108.1	0	0	0
ENSG00000271322.1	0	0	0
ENSG00000253583.1	0	0	0
ENSG00000238069.1	0	0	0
ENSG00000256420.1	0	0	0
ENSG00000232751.1	0	0	0
ENSG00000144290.12	0	0	0
ENSG00000242757.1	0	0	0
ENSG00000231857.1	0	0	0
ENSG00000095794.15	17.2414	11.6144	15.5044
ENSG00000206997.1	0	0	0
ENSG00000197360.5	0	0	0
ENSG00000249613.1	0	0	0
ENSG00000270850.1	0	0	0
ENSG00000257730.1	0	0	0
ENSG00000210174.1	5.7952	7.46161	3.56624
ENSG00000258878.1	0	0	0
ENSG00000184271.11	6.39625	4.67291	1.44316
ENSG00000181938.9	16.6795	14.3806	8.82246
ENSG00000157214.9	0.192653	0.116513	0.034975
ENSG00000249141.1	0	0	0
ENSG00000229910.1	0	0	0
ENSG00000173546.7	17.0352	6.37625	6.11482
ENSG00000233451.1	0	0	0
ENSG00000242747.1	0	0	0
ENSG00000250066.1	0	0	0
ENSG00000231699.1	0	0.009788	0
ENSG00000272218.1	0	0	0
ENSG00000271704.1	0	0	0
ENSG00000215264.4	0	0	0
ENSG00000207105.1	0	0	0
ENSG00000106268.11	158.585	164.227	131.418
ENSG00000254542.1	0	0	0
ENSG00000176383.8	5.14695	5.92166	8.20973
ENSG00000229834.1	0	0	0
ENSG00000264009.1	0	0	0
ENSG00000234068.2	0	0	0
ENSG00000196557.6	81.7902	72.9805	76.2087
ENSG00000087253.7	1.87316	1.80371	1.19571
ENSG00000179632.5	384.059	441.007	468.302
ENSG00000255032.1	0	0	0
ENSG00000239227.1	0	0.017196	0
ENSG00000224838.2	0	0	0.025291
ENSG00000253294.1	0	0	0
ENSG00000250234.1	0.801987	0.378625	1.57156
ENSG00000196834.7	0	0	0
ENSG00000090382.2	0	0	0
ENSG00000157315.4	0	0	0
ENSG00000226107.1	0	0	0
ENSG00000169740.9	9.8589	5.66207	7.6799
ENSG00000215432.2	0	0	0
ENSG00000258934.1	0	0	0
ENSG00000218643.2	0	0	0
ENSG00000231020.1	0	0	0
ENSG00000238026.1	0	0	0
ENSG00000253073.1	0	0	0
ENSG00000250979.1	0	0	0
ENSG00000199241.1	0	0	0
ENSG00000103043.10	76.9189	74.6035	90.952
ENSG00000201622.1	0	0	0
ENSG00000262920.1	0	0	0.715313
ENSG00000136874.6	0.779573	0.18077	0.123317
ENSG00000206014.5	0	0	0
ENSG00000205030.1	0	0	0
ENSG00000176812.7	0	0	0
ENSG00000236828.1	0	0	0
ENSG00000171483.9	0	0	0
ENSG00000238657.1	0	0	0
ENSG00000225513.1	0	0	0
ENSG00000216105.1	0.000706	0.000433	0.245174
ENSG00000143319.12	9.04395	5.17019	1.65776
ENSG00000227213.1	0	0	0
ENSG00000252730.1	0	0	0
ENSG00000264862.1	0	0	0
ENSG00000243073.3	0	0	0
ENSG00000236495.1	0	0	0
ENSG00000207981.1	0	0	0
ENSG00000166140.13	17.2311	33.2849	24.7103
ENSG00000201354.1	0	0	0
ENSG00000251983.1	0	0	0
ENSG00000227723.1	0	0	0
ENSG00000230994.1	0	0	0
ENSG00000264595.1	0	0	0
ENSG00000213253.5	0	0.082946	0
ENSG00000226705.1	0	0	0
ENSG00000240809.1	0.011092	0	0
ENSG00000265918.1	0	0	0
ENSG00000164049.10	0	0	0
ENSG00000207323.1	0	0	0
ENSG00000264761.1	0	0	0
ENSG00000178127.8	50.1423	41.465	39.8446
ENSG00000165730.10	0.086898	0.102928	0.049066
ENSG00000221017.1	0	0	0
ENSG00000114529.8	0.6203	0.101036	0.03663
ENSG00000236481.1	0	0	0
ENSG00000252266.1	0	0	0
ENSG00000186017.10	0.404884	0.603996	0
ENSG00000221852.4	0	0	0
ENSG00000187481.2	0	0	0
ENSG00000123562.12	10.1748	4.10049	1.56658
ENSG00000261122.2	0	0	0
ENSG00000260787.1	0.512305	0.728524	0
ENSG00000272420.1	0	0.112915	0
ENSG00000252359.1	0	0	0
ENSG00000218819.3	0	0	0
ENSG00000223379.1	0	0	0
ENSG00000224643.1	0	0	0
ENSG00000226082.2	0.004863	0	0
ENSG00000243048.2	0	0	0
ENSG00000201658.1	0	0	0
ENSG00000164299.5	0	0	0
ENSG00000187147.13	84.167	42.8666	40.0005
ENSG00000237514.2	0	0	0
ENSG00000255510.1	0	0	0
ENSG00000137500.5	9.70325	3.4685	1.99356
ENSG00000248498.3	1.22045	1.91785	0
ENSG00000245910.4	125.155	221.61	217.542
ENSG00000159082.13	0.935601	0.038052	0.062364
ENSG00000264134.1	0	0	0
ENSG00000174255.5	0	0	0
ENSG00000235949.1	0.444647	0	0
ENSG00000166619.8	29.5001	9.59805	11.9422
ENSG00000159202.13	8.42875	6.26295	1.85526
ENSG00000136861.13	11.9756	9.89788	0.878588
ENSG00000163093.7	18.5028	14.3379	0.011078
ENSG00000224653.1	0	0	0
ENSG00000250031.1	0	0	0
ENSG00000254388.1	0	0	0
ENSG00000232434.1	4.45883	2.23303	3.45777
ENSG00000221053.1	0	0	0
ENSG00000229343.1	0	0	0
ENSG00000131849.10	0.130264	0.115061	0.116059
ENSG00000120937.8	0	2.87909	0.297652
ENSG00000216710.1	0	0	0
ENSG00000137955.11	2.28159	0.59416	0.226836
ENSG00000253799.1	0	0	0
ENSG00000179460.5	0	0	0
ENSG00000215190.4	1.70032	1.1874	0.877295
ENSG00000261824.2	4.84382	3.58948	1.38723
ENSG00000225920.2	0	0.035128	0
ENSG00000249214.2	0	0	0
ENSG00000003147.13	7.71999	10.9844	5.83146
ENSG00000266038.1	0	0	0
ENSG00000260524.1	0	0	0
ENSG00000254688.1	0	0	0
ENSG00000154025.11	0.241652	0.477032	0.283746
ENSG00000161888.7	78.0981	62.1102	39.4085
ENSG00000249816.2	0	0	0
ENSG00000012211.8	32.2087	15.906	25.0627
ENSG00000178464.6	32.8027	48.2142	3.87543
ENSG00000265267.1	0	0	0
ENSG00000232379.1	0	0	0
ENSG00000197214.5	0	0	0
ENSG00000150750.6	0	0	0
ENSG00000021762.15	58.5401	28.8726	49.8523
ENSG00000201925.1	0	0	0
ENSG00000233718.1	0.475184	0.141526	0.056259
ENSG00000156076.5	0.095363	0	0
ENSG00000248714.2	0	0	0.283213
ENSG00000160867.10	107.511	49.1514	81.6232
ENSG00000235862.2	0	0	0
ENSG00000176893.3	0	0	0
ENSG00000266382.1	0.108687	0	0.03188
ENSG00000266002.1	0	0	0
ENSG00000121060.10	3.95704	1.14673	0.524952
ENSG00000254676.1	0	0	0
ENSG00000207849.2	0	0	0
ENSG00000223091.1	0	0	0
ENSG00000237833.1	0	0	0
ENSG00000252347.1	0	0	0
ENSG00000263921.1	0	0	0
ENSG00000233880.1	0	0	0
ENSG00000125798.10	0	0.116461	0.099509
ENSG00000250150.1	0	0	0
ENSG00000261241.1	0	0	0
ENSG00000235280.2	28.563	18.976	21.3
ENSG00000130545.11	2.64649	4.42213	5.37956
ENSG00000261573.1	0	0	0
ENSG00000271179.1	0	0	0
ENSG00000132953.12	0.112203	0.072991	0.029672
ENSG00000271217.1	0	0	0
ENSG00000073464.7	0.068137	0	0
ENSG00000115392.7	0.820524	0.603355	0.195168
ENSG00000224978.1	0	0	0
ENSG00000173598.9	3.65672	1.16756	1.23019
ENSG00000112697.11	1.72617	0.34999	0.401177
ENSG00000100121.8	0	0	0
ENSG00000223730.1	0	0	0
ENSG00000223198.1	0	0	0
ENSG00000015285.6	21.1325	12.8714	12.8952
ENSG00000226263.1	0	0	0
ENSG00000134463.10	0	0	0
ENSG00000214485.5	1.46832	1.84296	0.123609
ENSG00000264912.1	0	0	0
ENSG00000200235.1	0	0	0
ENSG00000138658.11	0.098851	0.038868	0.009729
ENSG00000227471.4	0	0	0
ENSG00000204764.8	0.303525	0.0201	0.054476
ENSG00000116663.6	0.515731	2.75212	1.03758
ENSG00000146216.7	0.674497	0.413182	0.515908
ENSG00000255218.1	0	0	0
ENSG00000239344.1	0.006886	0.01349	0
ENSG00000242012.1	0	0	0
ENSG00000119729.6	4.78249	0.778764	0.538829
ENSG00000150281.6	7.39376	31.8992	6.80496
ENSG00000262561.1	0	0	0
ENSG00000235920.1	0	0	0
ENSG00000261252.1	0	0	0
ENSG00000152256.9	0.645468	0.414011	0.244204
ENSG00000124074.7	263.731	363.757	383.24
ENSG00000232408.1	0	0	0
ENSG00000272456.1	0	0	0
ENSG00000273461.1	0	0	0
ENSG00000252357.1	0	0	0
ENSG00000242600.2	1.01442	0.70561	0
ENSG00000240186.2	0	0	0
ENSG00000239481.1	0	0	0
ENSG00000163114.4	0	0	0
ENSG00000255090.1	0	0	0
ENSG00000239179.1	0	0	0
ENSG00000219867.1	0	0	0
ENSG00000228400.1	0	0	0
ENSG00000229716.2	0	0	0
ENSG00000248724.2	0.259681	0.058828	0.107106
ENSG00000232457.3	0	0.066717	0
ENSG00000272654.1	0.740308	0.627588	0.322423
ENSG00000270431.1	0	0	0
ENSG00000207585.1	0	0.54966	0
ENSG00000238496.1	0	0	0
ENSG00000182405.4	0.016726	0.057815	0
ENSG00000179774.7	2.04277	0.882736	1.2838
ENSG00000219395.2	0	0	0
ENSG00000196247.7	0.544983	0	0
ENSG00000197782.10	0.0129	0.112183	0
ENSG00000271653.1	0.088191	0	0.341423
ENSG00000234770.1	0	0	0
ENSG00000212269.1	0	0	0
ENSG00000234677.1	0	0	0
ENSG00000184741.4	0	0	0
ENSG00000212535.1	0	0	0
ENSG00000236740.2	0	0	0
ENSG00000233516.1	0	0	0
ENSG00000218472.2	0	0	0
ENSG00000243721.1	0.027026	0.035354	0.009772
ENSG00000220773.1	0.006122	0.001336	0
ENSG00000239028.1	0	0	0
ENSG00000186951.12	4.59517	1.70646	2.6007
ENSG00000272815.1	0	0	0
ENSG00000237701.1	0	0	0
ENSG00000263814.1	0	0	0
ENSG00000204947.4	8.79113	2.39629	5.70769
ENSG00000230785.2	0	0	0
ENSG00000254314.1	0	0	0
ENSG00000153208.12	1.12891	0.219177	0
ENSG00000189011.9	0	0	0
ENSG00000125409.8	0.473179	1.57245	0.137941
ENSG00000263909.1	0	0	0
ENSG00000257877.1	0	0	0
ENSG00000121335.10	2.29764	0.224624	0
ENSG00000233531.1	0	0	0
ENSG00000203880.7	1.80575	0.292494	0.231239
ENSG00000251219.1	0	0	0
ENSG00000156521.9	36.7095	11.758	28.9472
ENSG00000233077.1	0	0	0
ENSG00000120129.5	114.017	17.5588	43.9714
ENSG00000257343.1	0	0	0
ENSG00000249337.2	0	0	0
ENSG00000261496.1	0	0	0
ENSG00000251557.2	0	0	0
ENSG00000196082.2	0	0	0
ENSG00000243660.5	1.90377	1.97118	1.06577
ENSG00000273396.1	0	0	0
ENSG00000249406.1	0	0	0
ENSG00000229728.1	0.139934	0.406264	0
ENSG00000240052.1	0	0	0
ENSG00000179097.4	0	0	0
ENSG00000238269.4	0	0	0
ENSG00000222219.1	0	0	0
ENSG00000237713.1	0	0	0
ENSG00000157500.6	1.13169	0.611723	0.225673
ENSG00000225352.1	0	0	0
ENSG00000267310.1	0	0	0
ENSG00000200763.1	0	0	0
ENSG00000257360.1	0	0	0
ENSG00000235526.1	0	0	0
ENSG00000129951.14	139.97	140.954	128.032
ENSG00000231781.1	0	0	0
ENSG00000186517.9	0.640764	0.318289	0.221769
ENSG00000259303.4	0	0	0
ENSG00000267597.1	0	0	0
ENSG00000224791.1	0	0.005404	0
ENSG00000151461.15	0.268525	0.149074	0.449484
ENSG00000123572.12	0	0	0
ENSG00000225258.1	0	0	0
ENSG00000241717.1	0	0	0
ENSG00000205636.3	0	0	0
ENSG00000249474.1	0	0	0
ENSG00000124107.5	0	0	0
ENSG00000266534.1	0	0	0
ENSG00000251456.1	0	0	0
ENSG00000268991.1	0	0	0
ENSG00000270123.2	0	0	0
ENSG00000136250.7	0	0.039952	0
ENSG00000169914.5	1.54026	1.20399	0.747182
ENSG00000248126.1	1.05829	0	0
ENSG00000259137.1	0.096014	0	0
ENSG00000100453.8	0	0	0
ENSG00000234765.1	0	0	0
ENSG00000145087.8	0	0.140086	0.033135
ENSG00000142856.12	1.80645	1.04737	0.170282
ENSG00000237400.1	0	0	0
ENSG00000240477.1	0	0	0
ENSG00000242461.1	0	0	0
ENSG00000207095.1	0	0	0
ENSG00000198113.2	5.47142	3.98307	3.12451
ENSG00000237232.3	2.4819	2.75444	5.08016
ENSG00000241811.2	0	0	0
ENSG00000240199.2	0	0	0
ENSG00000230455.2	0	0	0
ENSG00000261470.1	0	0	0
ENSG00000256777.1	0	0	0
ENSG00000263609.1	0	0	0
ENSG00000147571.3	0	0	0
ENSG00000254890.1	0	0	0
ENSG00000161594.6	0	0	0
ENSG00000269504.1	0	0	0
ENSG00000271550.1	0	0	0
ENSG00000227685.1	0	0	0
ENSG00000267370.1	0	0	0
ENSG00000261446.1	0	0	0
ENSG00000244462.3	1.72639	0.882013	0.198232
ENSG00000263615.1	0	0	0
ENSG00000266210.1	0	0	0
ENSG00000150593.11	11.6932	1.52621	1.25497
ENSG00000211593.2	0	0	0
ENSG00000244522.2	0	0	0
ENSG00000261683.1	0	0	0
ENSG00000184898.6	0.196798	0.962559	0.907913
ENSG00000164258.7	3.36866	3.79225	0.16849
ENSG00000271666.1	0	0	0
ENSG00000245857.2	0.181376	0	0
ENSG00000258956.2	0	0	0
ENSG00000172324.4	0	0	0
ENSG00000188710.1	1.12249	1.37725	0.876209
ENSG00000231997.1	0.049358	0.022178	0.000836
ENSG00000273366.1	1.83002	2.20501	1.03198
ENSG00000100271.12	12.6195	9.20487	4.81169
ENSG00000161996.13	148.54	104.351	133.106
ENSG00000232952.1	0	0	0
ENSG00000254166.1	0	0	0
ENSG00000233258.1	0	0	0
ENSG00000267004.1	0	0	0
ENSG00000200259.1	7e-06	2e-06	0
ENSG00000224785.1	0	0	0
ENSG00000144460.10	0	0	0
ENSG00000249984.1	0	0	0
ENSG00000196131.6	0	0	0
ENSG00000159123.10	0	0.353711	0.723375
ENSG00000231207.1	0	0	0
ENSG00000258759.1	0	0	0
ENSG00000207404.1	0	0	0
ENSG00000273069.1	0.018383	0.582922	0.397879
ENSG00000263732.1	0	0	0
ENSG00000235256.1	0	0	0
ENSG00000178971.9	7.33918	3.88185	1.19204
ENSG00000232752.1	0	0	0
ENSG00000207384.1	0	0	0
ENSG00000225345.3	0.273486	0.224695	0
ENSG00000259379.1	0	0	0
ENSG00000231897.1	0	0	0
ENSG00000249115.4	81.8045	42.1188	47.5122
ENSG00000064932.11	110.273	62.7577	106.209
ENSG00000184414.2	0.946534	2.15047	0.847658
ENSG00000232197.1	5.30319	6.27379	7.74877
ENSG00000170903.6	3.17578	0.092438	0.040474
ENSG00000166068.8	0.276149	0.040234	0.043025
ENSG00000200807.1	0	0	0
ENSG00000252184.1	0	0	0
ENSG00000136367.12	2.64857	1.77242	1.27234
ENSG00000256037.1	0.199052	0	0
ENSG00000232187.1	0.102603	0.156837	0.02907
ENSG00000220349.4	0	0	0
ENSG00000233452.2	0.745259	0.534153	0.584834
ENSG00000204659.4	7.65738	2.949	4.25901
ENSG00000173545.4	54.1352	27.8735	38.0936
ENSG00000211796.1	0	0	0
ENSG00000255750.1	0	0	0
ENSG00000232928.2	0	0	0
ENSG00000216824.2	0	0	0
ENSG00000238460.1	0	0	0
ENSG00000241743.2	0	0	0
ENSG00000215263.2	0	0	0
ENSG00000151577.8	0	0	0
ENSG00000267968.1	0	0	0
ENSG00000270099.1	0	0	0
ENSG00000234862.1	0	0	0
ENSG00000225605.1	0	0	0
ENSG00000154928.12	1.90132	0.124846	0.266945
ENSG00000241891.1	0	0	0
ENSG00000267654.1	0	0	0
ENSG00000233014.1	0	0	0
ENSG00000267751.1	41.9338	57.5028	40.356
ENSG00000153976.2	73.4037	20.5439	45.0521
ENSG00000240707.2	0	0	0
ENSG00000225784.5	0.257291	0	0.066233
ENSG00000226840.1	0	0	0
ENSG00000271199.1	0	0	0
ENSG00000259628.1	0.040305	0	0
ENSG00000267626.1	0	0	0
ENSG00000269584.1	0	0	0
ENSG00000145416.9	0	0	0
ENSG00000087495.12	0.336143	0.288607	0.121235
ENSG00000248611.1	0	0	0
ENSG00000055070.12	96.8156	107.593	58.2558
ENSG00000235519.1	0	0	0
ENSG00000260490.2	0	0	0
ENSG00000258413.1	1.95719	0.762723	0.900005
ENSG00000221932.5	0	0.030165	0
ENSG00000264446.1	0	0	0
ENSG00000169246.12	43.2781	84.3023	2.90451
ENSG00000151962.3	0	0	0
ENSG00000260237.1	0	0	0
ENSG00000180044.3	6.55959	1.43117	1.84623
ENSG00000136111.8	2.82976	0.307373	0.503706
ENSG00000218052.4	0.021474	0.021472	0.008806
ENSG00000144136.6	9.34859	1.39186	1.25353
ENSG00000271869.1	6.91015	17.368	8.50254
ENSG00000145626.7	0	0	0
ENSG00000139324.7	0.067111	0.052449	0.01824
ENSG00000230014.1	0	0	0
ENSG00000249551.1	0	0	0
ENSG00000200972.1	0	0	0
ENSG00000251731.1	0	0	0
ENSG00000243064.4	0	0	0
ENSG00000136738.10	3.50388	0.668548	0.084473
ENSG00000171484.3	0	0	0
ENSG00000257608.1	0	0	0.048803
ENSG00000239997.1	0	0	0
ENSG00000206841.1	0	0	0
ENSG00000270646.1	0	0	0
ENSG00000272960.1	0.541067	0.640861	0
ENSG00000250927.1	0	0	0
ENSG00000267206.1	0	0	0
ENSG00000259173.2	0	0	0
ENSG00000235110.4	0	0	0
ENSG00000232866.3	0	0	0.123534
ENSG00000272970.1	0	0.201645	0
ENSG00000155886.7	0	0	0
ENSG00000200494.1	0	0	0
ENSG00000224488.1	0	0	0
ENSG00000226974.2	0	0	0
ENSG00000243012.1	0	0	0
ENSG00000242349.1	0.507053	0.739321	0.441072
ENSG00000127947.11	0.325716	0.090497	0.049603
ENSG00000160111.8	2.32385	1.82208	1.97308
ENSG00000164256.5	0	0	0.022673
ENSG00000268211.1	0	0.173196	0.03264
ENSG00000248323.1	0	0	0
ENSG00000270385.1	0	0	0
ENSG00000100099.16	16.9537	6.5589	3.70757
ENSG00000216195.2	0.191532	0.317186	0
ENSG00000128573.18	0.321182	0.397555	0.185908
ENSG00000234381.1	0	0	0
ENSG00000106615.5	84.7724	38.3155	60.5461
ENSG00000200823.1	0	0	0
ENSG00000261121.1	0	0	0
ENSG00000070193.4	0	0	0
ENSG00000120658.8	2.01807	0.858409	0.53517
ENSG00000185385.2	0	0	0
ENSG00000253499.2	0	0	0
ENSG00000237583.1	0	0	0
ENSG00000239830.1	0.256516	0.072407	0
ENSG00000117242.7	6.35909	10.7312	2.21165
ENSG00000106052.9	2.22608	0.828112	0.167519
ENSG00000255875.2	0.033761	0	0.094559
ENSG00000200998.1	0	0	0
ENSG00000228007.1	0.247985	0.257651	0
ENSG00000167371.12	3.82395	2.98395	0.954983
ENSG00000260073.1	0	0	0
ENSG00000207624.1	0	0	0
ENSG00000175606.6	11.5131	7.47496	10.1285
ENSG00000228925.1	0	0	0
ENSG00000238632.1	0	0	0
ENSG00000227252.1	0.379262	0.326578	0.420031
ENSG00000205571.8	22.0295	5.68647	5.05824
ENSG00000236646.1	0	0	0
ENSG00000160949.12	158.089	106.633	169.57
ENSG00000184523.3	0.245603	0	0
ENSG00000220993.1	0	0	0
ENSG00000229255.1	0	0	0
ENSG00000267573.1	0.003171	0	0
ENSG00000242705.1	0	0	0
ENSG00000238608.1	0	0	0
ENSG00000227224.1	0	0	0
ENSG00000206637.1	0	0	0
ENSG00000179195.11	17.2551	3.76811	7.59215
ENSG00000187553.5	0	0	0
ENSG00000230568.1	0	0.009614	0
ENSG00000251939.1	0	0	0
ENSG00000233686.3	0	0	0
ENSG00000221475.1	0.135373	0.17483	0.132646
ENSG00000230615.2	0	0.612407	0.862134
ENSG00000110324.5	1.20299	0.222278	0.064881
ENSG00000265965.1	0	0	0
ENSG00000184206.7	0.951952	0.933272	0.26053
ENSG00000270399.1	0	0	0
ENSG00000231698.2	0	0	0
ENSG00000236634.1	0	0	0
ENSG00000161912.13	0.346509	0.108185	0.188828
ENSG00000184551.4	1.71264	1.04049	1.69394
ENSG00000261481.1	0.177137	0.387743	2.0529
ENSG00000243911.2	0	0	0
ENSG00000167970.6	711.046	560.77	787.442
ENSG00000258100.1	0	0	0
ENSG00000075131.5	2.50375	3.07391	0.905539
ENSG00000260987.1	0	0	0
ENSG00000242417.1	0	0	0
ENSG00000249539.1	0	0	0
ENSG00000225394.1	0	0	0
ENSG00000251719.1	0	0	0
ENSG00000184274.3	0.272557	0.429792	0.060275
ENSG00000260023.1	8.56771	28.9823	3.67776
ENSG00000211752.3	0	0	0
ENSG00000251283.1	0	0	0
ENSG00000100804.14	91.0656	62.0083	35.3032
ENSG00000258136.1	0	0	0
ENSG00000251544.1	0	0	0
ENSG00000225439.2	1.37654	0.230312	0.789542
ENSG00000207616.1	0	0	0
ENSG00000171448.8	0.034586	0.02054	0
ENSG00000134250.13	2.0996	0.518843	0.410069
ENSG00000211947.2	0	0	0
ENSG00000151136.10	3.41477	0.521227	0.685645
ENSG00000267487.1	0	0	0
ENSG00000229494.1	0	0	0
ENSG00000004700.11	0.472163	0	0
ENSG00000141560.10	30.8408	8.52352	16.9467
ENSG00000246465.1	8.01153	9.98581	1.3712
ENSG00000260239.1	0	0	0
ENSG00000257021.1	0	0	0
ENSG00000211787.1	0	0	0
ENSG00000253487.1	0	0	0
ENSG00000137726.11	10.3178	8.61348	3.47323
ENSG00000202368.1	0	0	0
ENSG00000187994.9	2.72257	1.16318	0.636885
ENSG00000266537.1	0	0	0
ENSG00000253300.1	0	0	0
ENSG00000213857.3	0.050335	0.017911	0
ENSG00000253546.1	0	0	0
ENSG00000111291.4	0	0	0
ENSG00000232487.1	0	0	0
ENSG00000240527.1	0	0	0
ENSG00000160185.9	0	0.0147	0
ENSG00000025770.14	225.167	371.919	256.1
ENSG00000163291.10	0.53096	0.049175	0.23275
ENSG00000254933.1	0.925403	0.552493	1.13928
ENSG00000222658.1	0	0	0
ENSG00000254701.2	1.05557	0.292592	0.179132
ENSG00000207976.1	0	0	0
ENSG00000237574.1	0	0	0
ENSG00000270733.1	0	0.09002	0
ENSG00000237685.1	0	0	0
ENSG00000253376.1	0	0	0
ENSG00000252066.1	0	0	0
ENSG00000251408.1	0	0	0
ENSG00000163297.12	0.408114	0.086716	0.433883
ENSG00000271737.1	43.5333	80.7653	73.6806
ENSG00000212368.1	0	0	0
ENSG00000239067.1	0	0	0
ENSG00000204807.1	1.3134	3.26952	0.856076
ENSG00000222225.1	0	0	0
ENSG00000258544.1	0	0	0
ENSG00000215922.1	0	0	0
ENSG00000239091.1	0	0	0
ENSG00000267179.1	0	0	0
ENSG00000150510.11	1.14832	0.730853	0.418483
ENSG00000262566.1	0	0	0
ENSG00000198833.6	6.64186	1.74576	1.11988
ENSG00000177613.7	1.42186	0.769012	0.156955
ENSG00000227834.1	0	0	0
ENSG00000270482.1	0	0	0
ENSG00000102452.11	0	0	0
ENSG00000258572.1	0.073791	0.329686	0.281757
ENSG00000260992.1	1.35228	0.795926	1.14898
ENSG00000205318.3	0	0	0
ENSG00000167807.11	2.57664	8.33161	1.57198
ENSG00000265222.1	0	0	0
ENSG00000270690.1	0	0	0
ENSG00000260883.1	0	0	0
ENSG00000253497.1	0	0	0
ENSG00000252765.1	0	0	0
ENSG00000263335.1	8.1725	4.76676	8.66507
ENSG00000116299.12	0.887574	0.542868	0.566715
ENSG00000248752.1	0	0	0
ENSG00000263595.1	0	0	0
ENSG00000200635.1	0	0	0
ENSG00000236558.2	0	0	0
ENSG00000229924.2	0	0	0
ENSG00000170364.8	3.29323	1.52113	1.27159
ENSG00000259066.1	0	0	0
ENSG00000147885.2	0	0	0
ENSG00000253613.2	0	0	0
ENSG00000201277.1	0	0	0
ENSG00000169605.5	0	0	0
ENSG00000237000.1	0	0	0
ENSG00000271654.1	0	0	0
ENSG00000201649.1	0	0	0
ENSG00000132429.5	9.06301	0.821736	3.85733
ENSG00000260007.1	10.0999	3.37906	15.5431
ENSG00000225728.2	0	0	0
ENSG00000248986.1	0	0	0
ENSG00000223876.1	0	0	0
ENSG00000184709.7	36.5063	103.062	76.0873
ENSG00000177169.5	97.7484	59.511	53.4366
ENSG00000263476.1	0	0	0
ENSG00000237691.1	0	0	0
ENSG00000240395.1	0.874456	0.273131	0
ENSG00000252050.1	0	0	0
ENSG00000187003.5	0	0	0
ENSG00000261195.1	0	0	0
ENSG00000258887.2	0	0	0
ENSG00000269737.1	0.57345	0.53012	0
ENSG00000162129.8	13.3299	15.4161	6.63
ENSG00000141577.9	200.494	307.501	283.802
ENSG00000259019.1	0	0	0
ENSG00000207184.1	0	0	0
ENSG00000229368.1	5.22665	0.564193	1.06629
ENSG00000175061.13	81.6088	162.461	23.8655
ENSG00000267889.1	0	0.333485	0
ENSG00000185630.14	10.9083	3.66346	5.5015
ENSG00000254672.1	0	0	0
ENSG00000229015.1	0	0	0
ENSG00000268467.1	0.10092	0.173064	0.031281
ENSG00000207087.1	0	0	0
ENSG00000234318.1	0	0	0
ENSG00000235961.3	23.9494	22.2059	27.4874
ENSG00000207196.1	0	0	0
ENSG00000146221.8	0.581121	0.518618	0.306033
ENSG00000222915.1	0	0	0
ENSG00000131966.9	7.97218	1.76708	1.50438
ENSG00000163534.10	0	0	0
ENSG00000204304.7	13.2713	5.08096	2.01748
ENSG00000254333.1	1.00138	3.7232	5.25453
ENSG00000258700.1	0	0	0
ENSG00000254024.1	0	0	0
ENSG00000252456.1	0	0	0
ENSG00000186919.8	8.79471	23.3045	44.5747
ENSG00000221916.2	24.4964	22.7244	31.2696
ENSG00000155275.14	17.0017	11.965	10.4828
ENSG00000232023.2	0	0	0
ENSG00000154556.13	0.052187	0.01922	0
ENSG00000213003.2	0	0	0
ENSG00000154451.10	0	0	0
ENSG00000250630.1	0	0	0
ENSG00000119522.11	6.24759	5.12563	7.54779
ENSG00000252662.1	0	0	0
ENSG00000083454.17	0	0.076683	0.000366
ENSG00000264803.1	0	0	0
ENSG00000141255.8	0	0	0
ENSG00000169567.7	119.96	106.534	84.4479
ENSG00000118849.5	0	0	0
ENSG00000159792.5	67.4099	52.4291	38.2445
ENSG00000243307.2	0	0	0
ENSG00000112619.6	0	0	0
ENSG00000214192.3	0.034762	0	0
ENSG00000270729.1	0	0	0
ENSG00000184351.7	21.2142	9.99098	2.92766
ENSG00000227958.1	0	0	0
ENSG00000175886.9	5.42029	5.49353	0.222337
ENSG00000229382.1	0	0	0
ENSG00000265090.1	0	0	0
ENSG00000253237.2	0	0	0
ENSG00000229001.1	0	0	0
ENSG00000261396.1	1.53958	0.778298	0.978427
ENSG00000264304.1	0	0	0.156792
ENSG00000241014.1	2.36323	1.42521	1.44192
ENSG00000244066.2	0	0	0
ENSG00000234877.2	0	0	0
ENSG00000270130.1	0	0	0
ENSG00000243649.4	0.056324	0	0
ENSG00000183643.2	0	0	0
ENSG00000215044.2	0	0	0
ENSG00000243317.3	29.755	20.8653	28.869
ENSG00000246145.1	0	0	0
ENSG00000252068.1	0	0	0
ENSG00000224773.2	0	0	0
ENSG00000238224.1	0	0	0
ENSG00000175202.3	0	0	0
ENSG00000129596.4	5.10355	0.688721	1.52282
ENSG00000258750.2	0	0	0
ENSG00000182565.8	0	0	0
ENSG00000264336.1	0	0	0
ENSG00000214216.6	0	0	0
ENSG00000177054.9	3.00219	0.055627	0.232038
ENSG00000253864.1	0	0	0
ENSG00000165475.9	12.399	7.49492	5.04294
ENSG00000236156.2	0.038462	0.020235	0.164647
ENSG00000170906.11	514.954	786.552	518.543
ENSG00000261680.1	0	0	0
ENSG00000270344.1	1.12796	2.16938	3.50831
ENSG00000236711.2	0	0	0
ENSG00000259417.2	0	0	0
ENSG00000232684.1	0	0	0
ENSG00000206702.1	0	0	0
ENSG00000265590.5	0	0.089999	0
ENSG00000248456.1	0	0	0
ENSG00000268746.1	0	0	0
ENSG00000252466.1	0	0	0
ENSG00000222686.1	0	0	0
ENSG00000199791.1	0	0	0
ENSG00000224885.1	0.061926	0	0
ENSG00000265317.1	0	0	0
ENSG00000204316.8	224.361	357.663	136.974
ENSG00000237417.1	0	0	0
ENSG00000148200.12	2.27828	3.10715	1.60182
ENSG00000224117.1	0	0	0
ENSG00000221085.1	0	0	0
ENSG00000199785.1	2.06597	2.80255	0.121432
ENSG00000255929.1	0	0	0
ENSG00000222664.1	0	0	0
ENSG00000261229.1	0	0	0
ENSG00000196656.6	54.95	108.161	20.0404
ENSG00000255542.1	0	0	0
ENSG00000251872.1	0	0	0
ENSG00000234570.1	0	0	0
ENSG00000222158.1	0	0	0
ENSG00000196098.2	0	0	0
ENSG00000251721.1	0	0	0
ENSG00000231139.1	0	0	0
ENSG00000227011.1	0	0	0
ENSG00000227430.1	0	0	0
ENSG00000095713.9	3.34421	2.76174	1.15102
ENSG00000206713.1	0	0	0
ENSG00000252537.1	0	0	0
ENSG00000155252.12	16.6654	16.9529	6.62244
ENSG00000261084.1	0	0	0
ENSG00000100802.10	10.858	7.70524	8.53859
ENSG00000197085.7	0	0	0
ENSG00000198517.5	43.5416	26.6154	44.0339
ENSG00000273345.1	0	0	0
ENSG00000216802.1	0	0	0
ENSG00000054523.12	0.275226	0.309368	0.197544
ENSG00000026297.11	31.5405	29.2137	21.1715
ENSG00000146360.7	0	0	0
ENSG00000257756.1	0	0	0
ENSG00000166546.9	2.41792	1.16222	0.731929
ENSG00000213445.4	70.6603	58.1831	56.2758
ENSG00000197980.7	0.621298	0.319286	0.316243
ENSG00000257647.1	0	0	0
ENSG00000165323.11	0.508929	0.101517	0.052569
ENSG00000248950.1	0	0	0
ENSG00000238943.1	0	0	0
ENSG00000187763.3	0	0	0
ENSG00000255144.1	0	0	0
ENSG00000237451.3	4.23208	1.80874	1.68978
ENSG00000138326.14	207.172	127.917	40.2454
ENSG00000225602.1	0	0	0
ENSG00000240083.2	0.003515	0	0
ENSG00000006075.11	0	0	0
ENSG00000116688.12	24.2517	4.5877	5.42614
ENSG00000106633.11	1.46286	0.274943	0.356814
ENSG00000235388.1	0	0	0
ENSG00000263863.1	0	0	0
ENSG00000204231.6	12.7122	3.94487	3.23501
ENSG00000163682.11	38.7657	28.4725	6.70455
ENSG00000240704.1	0	0	0
ENSG00000266994.1	0.148436	0	0.010001
ENSG00000174946.5	0	0	0
ENSG00000212538.1	0	0	0
ENSG00000222361.1	0	0	0
ENSG00000222870.1	0	0	0
ENSG00000198972.1	0	0	0
ENSG00000153233.8	0	0	0
ENSG00000223651.1	0	0	0
ENSG00000255132.1	0	0	0
ENSG00000232529.1	0	0	0
ENSG00000075426.7	5.14725	2.71092	2.63702
ENSG00000182450.8	1.77709	2.08531	2.75644
ENSG00000232946.1	0.147224	0	0
ENSG00000266976.1	0	0	0
ENSG00000198948.7	1.52475	1.04885	0.790029
ENSG00000252280.1	0	0	0
ENSG00000205362.6	0	0	0
ENSG00000184209.14	25.9429	16.6705	11.4307
ENSG00000107731.8	31.586	5.89201	5.77152
ENSG00000136485.10	26.2295	10.6355	2.57427
ENSG00000136490.4	318.309	449.204	312.67
ENSG00000025423.7	2.46891	2.18914	0.53848
ENSG00000258323.1	0	0	0
ENSG00000267258.1	0	0	0
ENSG00000244561.1	0	0	0
ENSG00000236256.5	0	0	0
ENSG00000155366.12	52.5706	60.3559	25.013
ENSG00000199047.1	0	0	0
ENSG00000261233.2	0	0	0
ENSG00000013306.11	586.05	397.137	410.801
ENSG00000064309.10	0.880001	0.160875	0
ENSG00000202566.2	0	0	0
ENSG00000214204.4	0.001407	0.002735	0
ENSG00000235686.1	0	0	0
ENSG00000229558.1	0	0	0
ENSG00000266837.1	0	0.015583	0
ENSG00000226489.1	0	0	0
ENSG00000258828.2	0	0	0
ENSG00000199487.1	0	0	0
ENSG00000135596.13	27.2763	19.3642	10.8774
ENSG00000064489.17	49.4005	62.6987	69.6808
ENSG00000256951.1	4.72654	1.5939	3.93587
ENSG00000219409.2	0	0	0
ENSG00000149435.8	0.509434	0.164117	0
ENSG00000263232.2	0	0	0
ENSG00000207170.1	0	0	0
ENSG00000172795.11	0.94881	1.00488	0.334559
ENSG00000222591.1	0	0	0
ENSG00000221740.1	0	0	0
ENSG00000255680.1	0	0	0
ENSG00000223485.1	0	0.147458	0
ENSG00000102181.15	31.7961	1.60394	4.64676
ENSG00000164509.9	0	0	0
ENSG00000130656.4	7.11922	11.3416	8.89499
ENSG00000163017.9	0	0	0
ENSG00000211597.2	0	0	0
ENSG00000166589.8	0	0	0.016481
ENSG00000223504.1	0	0	0
ENSG00000207705.1	0	0	0
ENSG00000219297.1	0	0	0
ENSG00000069345.7	12.313	2.20761	3.69411
ENSG00000266385.1	0	0	0
ENSG00000213538.4	0	0	0
ENSG00000272650.1	0	0	0
ENSG00000010256.6	463.638	428.533	240.996
ENSG00000226502.2	0	0	0
ENSG00000207826.1	0.355702	0	0
ENSG00000206791.1	0.267309	0.341055	0
ENSG00000138172.6	7.66158	4.28193	0.508895
ENSG00000237799.1	0	0	0
ENSG00000237065.2	0	0	0
ENSG00000167230.6	0	0	0
ENSG00000259719.1	0	0	0
ENSG00000167770.7	92.5032	83.9186	74.8852
ENSG00000055332.12	0.95229	0.087294	0.049454
ENSG00000255701.1	0	0	0
ENSG00000251849.1	0	0	0
ENSG00000232063.1	0	0	0
ENSG00000240419.1	0	0	0
ENSG00000133111.3	8.80339	2.5816	2.47905
ENSG00000188306.6	0	0	0
ENSG00000173818.12	85.8999	93.94	134.649
ENSG00000103966.5	25.9253	6.08488	9.33152
ENSG00000149262.12	1.68117	1.23658	0.436191
ENSG00000253065.1	0	0	0
ENSG00000225490.1	0.270796	0.923203	0
ENSG00000260920.1	0.174506	0.057659	0
ENSG00000259881.1	0.244688	0.136036	0
ENSG00000249584.1	0	0	0
ENSG00000251746.1	0	0	0
ENSG00000251391.4	0	0	0
ENSG00000262519.1	0	0	0
ENSG00000116717.7	659.293	269.068	402.557
ENSG00000226661.1	0	0	0
ENSG00000206630.1	3.65987	10.5951	3.53222
ENSG00000107566.9	0.474817	0.409375	0.127702
ENSG00000259587.2	0	0	0
ENSG00000143409.11	16.6365	4.85639	4.60144
ENSG00000128335.9	5.04953	0.506134	0.953514
ENSG00000220494.4	0	0	0
ENSG00000158125.5	0	0	0
ENSG00000269228.1	0	0	0
ENSG00000180776.11	0.490636	0.123092	0.168951
ENSG00000224163.3	33.7086	27.7529	13.1177
ENSG00000242979.1	0	0	0
ENSG00000230138.1	0	0	0
ENSG00000250909.1	0	0	0
ENSG00000046604.8	2.70881	0.503435	0.115109
ENSG00000185631.7	0	0	0
ENSG00000251770.1	0	0	0
ENSG00000266411.1	0	0	0
ENSG00000182109.3	30.537	34.2456	19.4925
ENSG00000199053.1	1.00711	0.488234	0.557896
ENSG00000231145.1	0	0	0
ENSG00000230589.1	0	0	0
ENSG00000203473.1	0	0	0
ENSG00000271468.1	0	0	0
ENSG00000264071.1	0	0	0
ENSG00000241183.1	0	0	0
ENSG00000242727.2	0	0	0
ENSG00000204150.7	0.323749	0.617721	0.004987
ENSG00000026036.16	64.6894	46.2222	38.599
ENSG00000136819.10	9.46389	8.6491	2.05198
ENSG00000259161.2	0	0	0
ENSG00000233031.1	0	0	0
ENSG00000211944.2	0	0	0
ENSG00000272667.1	100.875	74.3802	107.763
ENSG00000253988.1	0	0	0
ENSG00000183682.7	8.78774	4.84714	3.87716
ENSG00000126549.5	0	0	0
ENSG00000103222.14	13.2709	2.24801	0.945437
ENSG00000199436.1	0	0	0
ENSG00000066117.10	78.2684	9.59135	0.905515
ENSG00000227620.4	0.551621	0.788667	0.063638
ENSG00000264358.1	0	0	0
ENSG00000214278.4	0	0	0
ENSG00000213854.3	0	0	0
ENSG00000115415.14	1.18465	0.446757	0
ENSG00000161010.10	57.523	85.1438	57.7094
ENSG00000201715.1	0	0	0
ENSG00000269984.1	0.096536	0.097004	0
ENSG00000260932.1	0	0	0
ENSG00000234948.1	0	0	0
ENSG00000105227.10	6.47383	7.40625	5.60617
ENSG00000137496.13	3.19554	2.11378	1.477
ENSG00000258427.3	0.029811	0.083569	0
ENSG00000236599.1	0	0	0
ENSG00000201701.1	0	0	0
ENSG00000076108.7	9.82298	2.86946	0.942765
ENSG00000263570.1	0	0	0
ENSG00000221356.1	0	0	0
ENSG00000140044.8	27.2582	19.8258	8.51362
ENSG00000158545.11	125.861	82.9555	132.845
ENSG00000259517.1	0	0	0
ENSG00000200042.1	0	0	0
ENSG00000236343.1	0	0	0
ENSG00000115138.6	9.73259	12.9774	12.6404
ENSG00000238236.1	0	0	0
ENSG00000234492.4	0	0	0
ENSG00000201549.1	0	0	0
ENSG00000251033.1	0	0	0
ENSG00000232990.2	0	0	0
ENSG00000254992.1	0	0	0
ENSG00000258584.1	0	0	0
ENSG00000103197.12	319.942	254.434	220.649
ENSG00000216687.2	0	0	0
ENSG00000067365.10	64.937	39.0009	58.0904
ENSG00000168874.8	3.54786	2.59482	2.27838
ENSG00000235059.1	0	0	0
ENSG00000249698.1	0	0	0
ENSG00000143093.10	14.4267	6.94828	8.49326
ENSG00000141380.9	5.0734	6.60166	0.507941
ENSG00000259684.1	0	0	0
ENSG00000249504.2	0.047532	0	0
ENSG00000264671.1	0	0	0
ENSG00000206892.1	0	0	0
ENSG00000264042.1	0	0	0
ENSG00000254084.1	0	0	0
ENSG00000204390.8	0	0	0
ENSG00000207118.1	0	0	0
ENSG00000259507.1	0	0	0
ENSG00000224468.3	0	0	0
ENSG00000270421.1	0	0	0
ENSG00000166862.6	0	0	0
ENSG00000207383.1	0	0	0
ENSG00000168970.16	13.0531	11.229	7.87482
ENSG00000254835.1	0	0	0
ENSG00000112902.7	0	0	0
ENSG00000253777.1	0	0	0
ENSG00000137868.14	8.07523	8.49223	3.78924
ENSG00000229923.2	0	0	0
ENSG00000239437.2	0.036272	0.011357	0.006575
[truncated: 55,821 more rows]

## Sheet: DEGs
Gene id	MeanTPM (B)	MeanTPM (A)	log2FoldChange	pValue	qValue	result
ENSG00000198899.2	12656.1	2938.84	2.10652	0	0	up
ENSG00000173546.7	323.818	1136.8	-1.81172	0	0	down
ENSG00000210082.2	1640.56	5823.21	-1.82763	0	0	down
ENSG00000111640.10	13565.7	8508.05	0.673061	0	0	-
ENSG00000198804.2	11955.5	17394.4	-0.540943	0	0	-
ENSG00000123416.11	2942.14	1206.05	1.28658	0	0	up
ENSG00000103257.4	653.11	222.311	1.55474	0	0	up
ENSG00000137801.9	357.313	112.329	1.66945	0	0	up
ENSG00000100994.7	1001.56	1847.49	-0.883322	0	0	-
ENSG00000124942.9	36.4872	66.5751	-0.867591	0	0	-
ENSG00000258947.2	668.296	100.477	2.73362	0	0	up
ENSG00000137868.14	159.916	754.156	-2.23754	0	0	down
ENSG00000074800.9	3195.34	1747.24	0.87089	0	0	-
ENSG00000067225.13	3055.53	2066.41	0.564296	0	0	-
ENSG00000075624.9	5006.68	2632.1	0.927642	0	0	-
ENSG00000213949.4	39.4722	158.557	-2.00609	0	0	down
ENSG00000130066.12	102.907	1010.1	-3.29508	0	0	down
ENSG00000177311.6	59.8624	312.061	-2.38211	0	0	down
ENSG00000056558.6	19.4684	167.807	-3.1076	0	0	down
ENSG00000125730.12	143.627	423.879	-1.56133	0	0	down
ENSG00000115461.4	162.135	23.239	2.80258	0	0	up
ENSG00000166710.13	83.2011	1081.5	-3.70028	0	0	down
ENSG00000142798.12	60.9429	159.181	-1.38514	0	0	down
ENSG00000122641.9	211.216	454.61	-1.10591	0	0	down
ENSG00000188229.5	1608.4	731.833	1.13604	0	0	up
ENSG00000139289.9	330.577	615.468	-0.896695	0	0	-
ENSG00000124225.11	785.712	1508.48	-0.941024	0	0	-
ENSG00000196136.12	649.757	1551.98	-1.25614	0	0	down
ENSG00000137309.15	585.701	1312.44	-1.16401	0	0	down
ENSG00000157766.11	15.8956	128.543	-3.01555	0	0	down
ENSG00000120738.7	201.49	545.987	-1.43816	0	0	down
ENSG00000168056.10	742.618	1247.77	-0.748659	0	0	-
ENSG00000100316.11	2207.15	3671.81	-0.734305	0	0	-
ENSG00000198886.2	7420.75	10063.8	-0.439545	0	0	-
ENSG00000179218.9	1738.11	918.625	0.919974	0	0	-
ENSG00000167553.10	1842.65	896.78	1.03896	0	0	up
ENSG00000134333.9	1224.36	586.987	1.06063	0	0	up
ENSG00000141753.5	393.994	89.8942	2.13187	0	0	up
ENSG00000169429.6	312.011	888.226	-1.50933	0	0	down
ENSG00000259207.3	92.7077	312.543	-1.75329	0	0	down
ENSG00000171314.8	790.723	299.287	1.40164	0	0	up
ENSG00000198712.1	11819.9	16241.9	-0.458501	0	0	-
ENSG00000149925.12	1601.02	762.474	1.07023	0	0	up
ENSG00000044574.7	676.871	362.382	0.901369	0	0	-
ENSG00000152291.9	15.464	89.5848	-2.53434	0	0	down
ENSG00000167658.11	3036.47	4100.29	-0.433331	0	0	-
ENSG00000177606.5	53.0242	231.779	-2.12803	0	0	down
ENSG00000214049.6	208.079	20.3922	3.35104	0	0	up
ENSG00000154122.8	53.2981	153.624	-1.52725	0	0	down
ENSG00000065978.13	2094.24	1210.37	0.790977	0	0	-
ENSG00000102265.7	1874.38	3349.22	-0.837407	0	0	-
ENSG00000155893.7	44.6648	262.881	-2.5572	0	0	down
ENSG00000115008.5	86.1045	346.732	-2.00966	0	0	down
ENSG00000101210.6	242.419	660.418	-1.44588	0	0	down
ENSG00000023445.9	19.4314	106.44	-2.45358	0	0	down
ENSG00000063046.13	279.298	457.774	-0.712832	0	0	-
ENSG00000084112.10	45.7235	119.96	-1.39154	0	0	down
ENSG00000171617.9	103.897	17.9486	2.53321	0	0	up
ENSG00000090339.4	175.133	418.074	-1.25531	0	0	down
ENSG00000080824.14	747.532	495.483	0.593301	0	0	-
ENSG00000146674.10	483.291	954.51	-0.981868	0	0	-
ENSG00000117394.15	213.012	56.337	1.91878	0	0	up
ENSG00000072274.8	131.563	29.7402	2.14527	0	0	up
ENSG00000112769.14	154.166	329.413	-1.09542	0	0	down
ENSG00000091136.9	446.018	625.176	-0.487162	0	0	-
ENSG00000158292.6	89.4248	245.069	-1.45444	0	0	down
ENSG00000167996.11	1238.39	568.179	1.12405	0	0	up
ENSG00000197746.9	620.17	1056.18	-0.768115	0	0	-
ENSG00000156508.13	8367.46	6001.7	0.479418	0	0	-
ENSG00000211459.2	1011.48	1983.46	-0.971555	0	0	-
ENSG00000142627.9	298.754	126.82	1.23618	0	0	up
ENSG00000103187.6	671.296	292.558	1.19823	0	0	up
ENSG00000163975.7	225.576	455.862	-1.01499	0	0	down
ENSG00000132507.13	1244.35	650.393	0.936004	0	0	-
ENSG00000166949.11	57.4868	203.653	-1.82481	0	0	down
ENSG00000160888.6	18.2592	168.616	-3.20705	0	0	down
ENSG00000122566.16	1296.52	754.279	0.781475	0	0	-
ENSG00000196262.9	1350.91	850.975	0.666742	0	0	-
ENSG00000084207.11	1327.82	633.12	1.0685	0	0	up
ENSG00000198743.5	21.4694	64.0391	-1.57667	0	0	down
ENSG00000160710.11	33.1168	109.653	-1.72731	0	0	down
ENSG00000109971.9	2412.23	1640.82	0.555948	0	0	-
ENSG00000160789.15	1028.63	604.492	0.76693	0	0	-
ENSG00000198786.2	2143.66	3012.92	-0.491091	0	0	-
ENSG00000128342.4	87.5462	218.22	-1.31767	0	0	down
ENSG00000171223.4	324.851	676.919	-1.0592	0	0	down
ENSG00000117298.10	75.8098	200.594	-1.40382	0	0	down
ENSG00000117289.7	7.00653	91.6718	-3.70971	0	0	down
ENSG00000090006.13	112.234	248.846	-1.14875	0	0	down
ENSG00000245532.4	198.28	418.766	-1.0786	0	0	down
ENSG00000167767.9	67.0456	7.29597	3.19997	0	0	up
ENSG00000143341.7	5.44954	18.3423	-1.75097	0	0	down
ENSG00000169436.12	4.51174	46.1411	-3.3543	0	0	down
ENSG00000189171.9	107.219	485.693	-2.17949	0	0	down
ENSG00000184216.7	320.406	90.9584	1.81662	0	0	up
ENSG00000117399.9	392.684	150.353	1.38501	0	0	up
ENSG00000258017.1	778.203	305.955	1.34682	0	0	up
ENSG00000162430.12	56.3858	153.022	-1.44034	0	0	down
ENSG00000125571.5	22.8237	283.16	-3.63301	0	0	down
ENSG00000254772.5	1723.11	2492.53	-0.532593	0	0	-
ENSG00000168003.12	326.08	170.137	0.938534	0	0	-
ENSG00000123358.15	272.305	538.467	-0.983631	0	0	-
ENSG00000130702.9	61.2882	117.76	-0.942168	0	0	-
ENSG00000130726.7	659.01	385.967	0.771823	0	0	-
ENSG00000108106.9	930.508	446.781	1.05845	0	0	up
ENSG00000147041.7	93.7468	201.777	-1.10592	0	0	down
ENSG00000104725.9	90.5212	23.347	1.95502	0	0	up
ENSG00000123384.9	52.9042	94.5292	-0.837379	0	0	-
ENSG00000026025.9	2233.91	1910.71	0.225463	0	0	-
ENSG00000238227.3	69.9507	12.903	2.43863	0	0	up
ENSG00000110955.4	881.23	452.154	0.962705	0	0	-
ENSG00000142541.12	3812.95	5168.38	-0.438803	0	0	-
ENSG00000161638.6	175.486	315.362	-0.845655	0	0	-
ENSG00000034063.9	133.738	52.8339	1.33987	0	0	up
ENSG00000183853.13	85.8071	55.0252	0.641004	0	0	-
ENSG00000008196.8	21.2037	70.8307	-1.74006	0	0	down
ENSG00000131016.12	61.4549	130.657	-1.08818	0	0	down
ENSG00000128564.5	394.924	650.195	-0.719296	0	0	-
ENSG00000125912.6	161.064	69.7132	1.20813	0	0	up
ENSG00000104774.8	114.502	232.672	-1.02292	0	0	down
ENSG00000125538.7	9.75322	109.2	-3.48495	0	0	down
ENSG00000140416.15	250.213	76.8019	1.70394	0	0	up
ENSG00000170345.5	47.3176	295.334	-2.6419	0	0	down
ENSG00000174938.10	52.0234	140.06	-1.42881	0	0	down
ENSG00000137154.8	3702.89	4989.91	-0.430365	0	0	-
ENSG00000104332.7	169.954	282.741	-0.734337	0	0	-
ENSG00000168028.9	3926.26	2934.93	0.419832	0	0	-
ENSG00000198830.6	553.228	244.449	1.17834	0	0	up
ENSG00000166025.13	81.066	139.065	-0.778593	0	0	-
ENSG00000174437.12	244.901	133.63	0.873954	0	0	-
ENSG00000253368.3	91.9291	261.765	-1.50968	0	0	down
ENSG00000197958.8	3279.98	4705.12	-0.520542	0	0	-
ENSG00000058262.5	312.194	189.544	0.719913	0	0	-
ENSG00000130283.7	1.56577	52.4709	-5.06657	0	0	down
ENSG00000101182.10	1034.17	567.477	0.865841	0	0	-
ENSG00000089280.14	518.076	287.012	0.852052	0	0	-
ENSG00000113140.6	1328.85	1847.02	-0.475027	0	0	-
ENSG00000155254.8	52.7917	143.468	-1.44235	0	0	down
ENSG00000237973.1	476.507	821.909	-0.786482	0	0	-
ENSG00000100097.7	3077.83	2000.68	0.621424	0	0	-
ENSG00000172757.8	2010.1	1239.83	0.697127	0	0	-
ENSG00000135046.9	870.494	487.526	0.836354	0	0	-
ENSG00000116560.6	327.887	188.155	0.801281	0	0	-
ENSG00000168243.6	20.798	85.2535	-2.03532	0	0	down
ENSG00000249992.1	117.34	289.645	-1.3036	0	0	down
ENSG00000255248.2	16.6962	80.2822	-2.26556	0	0	down
ENSG00000107331.12	52.2652	101.082	-0.951612	0	0	-
ENSG00000187479.4	7.87386	83.0871	-3.39948	0	0	down
ENSG00000135048.9	333.336	231.921	0.523347	0	0	-
ENSG00000162413.12	150.656	74.3957	1.01797	0	0	up
ENSG00000109610.5	26.4031	140.749	-2.41435	0	0	down
ENSG00000011304.12	583.775	366.25	0.672584	0	0	-
ENSG00000253522.2	10.3569	75.855	-2.87265	0	0	down
ENSG00000114867.15	359.728	203.302	0.823278	0	0	-
ENSG00000100867.10	68.6853	11.2845	2.60566	0	0	up
ENSG00000163191.5	1521.43	843.455	0.851041	0	0	-
ENSG00000235750.5	79.9068	185.038	-1.21143	0	0	down
ENSG00000104368.13	224.278	419.85	-0.904584	0	0	-
ENSG00000100146.12	612.539	879.027	-0.521105	0	0	-
ENSG00000105376.4	39.0735	131.527	-1.7511	0	0	down
ENSG00000171161.8	17.8726	63.1436	-1.82089	0	0	down
ENSG00000110427.10	55.2857	100.362	-0.860232	0	0	-
ENSG00000125835.13	721.688	388.879	0.892055	0	0	-
ENSG00000101955.10	369.395	178.657	1.04797	0	0	up
ENSG00000111669.10	1252.34	772.171	0.697634	0	0	-
ENSG00000135829.12	213.024	118.583	0.845119	0	0	-
ENSG00000198695.2	1102.6	1954.96	-0.826229	0	0	-
ENSG00000115414.14	99.7366	52.0343	0.938659	0	0	-
ENSG00000163399.11	1046.62	815.426	0.360119	0	0	-
ENSG00000150753.7	693.268	427.4	0.697826	0	0	-
ENSG00000136205.12	39.0241	12.1361	1.68506	0	0	up
ENSG00000143742.8	225.818	77.732	1.53858	0	0	up
ENSG00000101160.9	1009.95	678.807	0.573207	0	0	-
ENSG00000105220.10	410.226	307.344	0.416562	0	0	-
ENSG00000168385.13	129.081	59.2051	1.12448	0	0	up
ENSG00000174444.10	1185.52	1844.26	-0.637518	0	0	-
ENSG00000156804.3	13.2652	39.4645	-1.57291	0	0	down
ENSG00000149428.14	381.012	247.221	0.624036	0	0	-
ENSG00000164032.7	484.251	213.008	1.18485	0	0	up
ENSG00000239672.3	526.524	197.574	1.41411	0	0	up
ENSG00000011028.9	62.691	140.471	-1.16394	0	0	down
ENSG00000174080.6	43.5864	143.787	-1.72199	0	0	down
ENSG00000142173.10	120.572	232.985	-0.950337	0	0	-
ENSG00000077150.13	246.593	411.724	-0.739543	0	0	-
ENSG00000150991.10	692.504	551.295	0.328997	0	0	-
ENSG00000054793.9	12.5528	38.7758	-1.62715	0	0	down
ENSG00000105281.8	437.337	254.183	0.782879	0	0	-
ENSG00000049239.8	13.4975	38.6801	-1.5189	0	0	down
ENSG00000196924.10	737.099	591.626	0.317173	0	0	-
ENSG00000166794.4	1203.14	785.632	0.614874	0	0	-
ENSG00000101057.11	187.651	87.6255	1.09863	0	0	up
ENSG00000035862.8	31.0142	88.3064	-1.50959	0	0	down
ENSG00000104529.13	549.424	253.508	1.11589	0	0	up
ENSG00000165119.14	684.302	436.327	0.649223	0	0	-
ENSG00000265500.1	74.9693	23.9804	1.64444	0	0	up
ENSG00000240972.1	1463.81	974.277	0.587323	0	0	-
ENSG00000176087.10	23.4062	72.4233	-1.62957	0	0	down
ENSG00000110107.4	405.024	241.342	0.746928	0	0	-
ENSG00000142871.11	167.55	68.5854	1.28861	0	0	up
ENSG00000153187.12	355.055	237.84	0.578052	0	0	-
ENSG00000160678.7	473.442	913.247	-0.947817	0	0	-
ENSG00000137818.7	2726.47	2363.59	0.206052	0	0	-
ENSG00000106624.4	70.7603	154.172	-1.12353	6.70893e-308	7.66371e-306	down
ENSG00000117020.12	31.8899	77.2358	-1.27617	4.86408e-304	5.52908e-302	down
ENSG00000117450.9	644.499	349.767	0.881784	4.91037e-304	5.55446e-302	-
ENSG00000242110.3	41.0758	92.0497	-1.16412	9.21201e-303	1.03698e-300	down
ENSG00000109099.9	357.955	202.919	0.818875	9.28659e-302	1.04032e-299	-
ENSG00000101938.10	5.63035	40.1658	-2.83467	1.36997e-301	1.52732e-299	down
ENSG00000181026.13	129.385	40.2704	1.68388	1.43992e-300	1.59762e-298	up
ENSG00000196182.6	91.1435	36.5534	1.31814	3.51822e-297	3.88495e-295	up
ENSG00000132646.6	407.951	208.072	0.971308	8.21805e-297	9.03167e-295	-
ENSG00000173402.7	48.6569	41.7163	0.222035	1.08806e-296	1.19014e-294	-
ENSG00000142910.11	813.535	695.93	0.225261	4.7445e-293	5.16527e-291	-
ENSG00000173821.15	33.8326	69.6081	-1.04084	5.06717e-293	5.49077e-291	down
ENSG00000102144.9	579.558	344.175	0.75181	8.29211e-293	8.94352e-291	-
ENSG00000135439.7	5.21147	32.1022	-2.62291	9.30591e-293	9.99049e-291	down
ENSG00000198825.7	86.9712	154.931	-0.833015	1.45543e-288	1.5553e-286	-
ENSG00000149260.10	40.0937	94.5328	-1.23744	5.95021e-288	6.32933e-286	down
ENSG00000134363.7	126.358	32.6028	1.95446	6.58869e-287	6.97649e-285	up
ENSG00000181617.5	146.214	455.161	-1.6383	9.07568e-287	9.56618e-285	down
ENSG00000138119.12	83.3491	36.9423	1.17389	4.06813e-286	4.26859e-284	up
ENSG00000181222.10	131.165	81.4406	0.687561	6.47364e-286	6.76204e-284	-
ENSG00000103326.6	118.76	73.9987	0.682472	6.57792e-284	6.84015e-282	-
ENSG00000062485.14	166.417	130.072	0.355496	2.79796e-283	2.89652e-281	-
ENSG00000146950.8	52.6972	12.1882	2.11224	3.02431e-281	3.11692e-279	up
ENSG00000196205.7	972.426	1372.77	-0.497426	7.14091e-281	7.32701e-279	-
ENSG00000165280.11	351.408	241.884	0.538832	9.35023e-281	9.55165e-279	-
ENSG00000108179.9	265.119	150.138	0.820348	2.22893e-280	2.26696e-278	-
ENSG00000134532.11	78.7561	152.212	-0.950617	4.02293e-280	4.0737e-278	-
ENSG00000166033.7	37.5463	117.537	-1.64637	4.81076e-280	4.8503e-278	down
ENSG00000150551.10	185.644	71.8086	1.37031	5.79941e-276	5.82175e-274	up
ENSG00000063244.8	355.654	233.152	0.609201	1.16871e-275	1.16815e-273	-
ENSG00000144381.12	393.897	236.718	0.734649	1.20608e-274	1.20033e-272	-
ENSG00000163453.7	94.234	245.781	-1.38305	1.97769e-273	1.95986e-271	down
ENSG00000179820.11	62.375	143.983	-1.20686	1.02455e-271	1.011e-269	down
ENSG00000106261.12	18.2838	41.7661	-1.19177	1.51129e-270	1.48497e-268	down
ENSG00000105825.7	49.0702	132.868	-1.43707	4.31684e-270	4.22376e-268	down
ENSG00000087087.14	211.977	105.298	1.00942	7.38749e-268	7.19783e-266	up
ENSG00000135862.5	274.254	376.896	-0.458652	9.6038e-266	9.3181e-264	-
ENSG00000078269.9	41.6493	79.9773	-0.941298	1.45133e-265	1.40229e-263	-
ENSG00000162804.9	7.61562	29.4045	-1.949	3.00975e-265	2.89598e-263	down
ENSG00000177954.7	3614.84	5099.32	-0.496371	7.32044e-265	7.01461e-263	-
ENSG00000115053.11	334.844	198.185	0.756639	1.03793e-263	9.90472e-262	-
ENSG00000185298.8	66.8027	20.1256	1.73088	1.42071e-263	1.3502e-261	up
ENSG00000234851.3	6.23153	170.269	-4.77208	6.22625e-263	5.89308e-261	down
ENSG00000134250.13	48.1087	79.5256	-0.725121	9.07053e-263	8.55027e-261	-
ENSG00000144136.6	251.323	389.03	-0.63034	2.43725e-261	2.28815e-259	-
ENSG00000111199.6	60.138	132.238	-1.13679	1.9222e-257	1.79734e-255	down
ENSG00000166851.10	197.714	102.588	0.946557	1.94879e-257	1.81488e-255	-
ENSG00000050344.8	49.6795	107.37	-1.11188	5.08278e-256	4.71459e-254	down
ENSG00000099783.7	236.606	138.036	0.777448	3.3746e-255	3.11768e-253	-
ENSG00000168906.8	289.015	184.977	0.643796	1.14774e-253	1.05615e-251	-
ENSG00000124145.5	267.058	158.953	0.748547	7.24252e-250	6.63821e-248	-
ENSG00000185052.7	15.0178	50.9086	-1.76123	7.37718e-249	6.73501e-247	down
ENSG00000143368.9	280.186	156.597	0.839332	1.23589e-248	1.12388e-246	-
ENSG00000132185.12	38.566	110.651	-1.52061	4.41009e-245	3.99475e-243	down
ENSG00000148346.7	99.51	288.5	-1.53566	3.71355e-244	3.35072e-242	down
ENSG00000156535.9	34.8219	63.8944	-0.875696	4.08123e-244	3.6682e-242	-
ENSG00000136810.8	528.154	271.264	0.961261	7.28271e-244	6.52041e-242	-
ENSG00000105855.5	21.8774	47.4583	-1.11722	2.02776e-243	1.80853e-241	down
ENSG00000273259.1	48.5014	112.331	-1.21166	2.25611e-242	2.00448e-240	down
ENSG00000109079.5	72.9595	30.9554	1.23691	8.57817e-242	7.59234e-240	up
ENSG00000231500.2	3920.34	5036.91	-0.361558	7.99748e-241	7.05147e-239	-
ENSG00000130304.12	26.1936	61.4496	-1.23019	4.20938e-240	3.6974e-238	down
ENSG00000143384.8	243.918	363.183	-0.5743	1.48027e-239	1.29532e-237	-
ENSG00000123094.11	63.9212	25.9676	1.29958	2.42827e-239	2.11689e-237	up
ENSG00000087086.9	1595.04	1137.55	0.487661	4.50365e-239	3.91143e-237	-
ENSG00000131409.8	36.6036	94.3422	-1.36592	4.68262e-239	4.05169e-237	down
ENSG00000168209.4	284.593	150.393	0.920163	8.03126e-239	6.9233e-237	-
ENSG00000142784.11	20.3723	55.9586	-1.45775	2.19478e-238	1.88499e-236	down
ENSG00000134827.3	61.6344	7.41767	3.0547	6.56365e-238	5.6164e-236	up
ENSG00000137936.12	105.373	47.0577	1.16301	1.00428e-237	8.56189e-236	up
ENSG00000243678.7	1418.24	991.411	0.516547	1.98395e-237	1.6852e-235	-
ENSG00000167280.12	30.4223	74.2044	-1.28637	1.9051e-236	1.61231e-234	down
ENSG00000105755.3	259.576	506.556	-0.964563	1.44586e-235	1.2192e-233	-
ENSG00000122966.9	34.748	69.2472	-0.994828	3.04097e-234	2.55497e-232	-
ENSG00000188554.9	54.0265	105.106	-0.960103	7.0886e-233	5.93421e-231	-
ENSG00000172037.9	212.61	311.767	-0.55226	1.93871e-232	1.61715e-230	-
ENSG00000134871.13	532.725	660.144	-0.309391	3.21111e-232	2.6689e-230	-
ENSG00000013364.14	107.683	208.464	-0.953003	3.25552e-231	2.69615e-229	-
ENSG00000091129.15	6.42811	25.4775	-1.98676	7.55265e-231	6.23268e-229	down
ENSG00000100979.10	120.113	247.948	-1.04565	4.07518e-229	3.35104e-227	down
ENSG00000130706.8	728.721	486.034	0.58431	1.0435e-228	8.55043e-227	-
ENSG00000272962.1	11.1297	26.4838	-1.25069	1.05347e-227	8.60173e-226	down
ENSG00000147872.5	445.12	280.596	0.665702	2.20861e-227	1.79703e-225	-
ENSG00000174282.7	14.1376	39.8609	-1.49544	2.53321e-226	2.05394e-224	down
ENSG00000124193.10	151.184	81.633	0.88908	2.34689e-225	1.89624e-223	-
ENSG00000091490.6	44.7269	110.353	-1.30291	1.23975e-223	9.98212e-222	down
ENSG00000108829.9	245.573	159.039	0.626771	5.30957e-223	4.26034e-221	-
ENSG00000124767.6	28.904	93.6981	-1.69675	6.6701e-223	5.33355e-221	down
ENSG00000139211.5	51.8768	15.7049	1.72387	3.13341e-222	2.49693e-220	up
ENSG00000177706.8	167.093	284.879	-0.769693	5.78805e-222	4.59654e-220	-
ENSG00000197747.4	638.043	405.909	0.652498	9.15527e-220	7.24579e-218	-
ENSG00000006016.6	14.7477	64.8937	-2.13759	1.29393e-219	1.02057e-217	down
ENSG00000197728.5	768.457	455.194	0.755484	5.08518e-219	3.9973e-217	-
ENSG00000198890.6	3.62615	32.9378	-3.18323	6.81425e-219	5.33837e-217	down
ENSG00000214736.3	123.408	8.97488	3.7814	1.87079e-218	1.46066e-216	up
ENSG00000215298.3	18.7071	62.6503	-1.74374	1.09288e-217	8.5043e-216	down
ENSG00000030582.12	272.837	473.555	-0.795495	4.73213e-216	3.67001e-214	-
ENSG00000112081.12	126.27	69.4452	0.862559	1.4779e-215	1.14237e-213	-
ENSG00000010278.7	184.373	345.506	-0.906083	2.49158e-215	1.91951e-213	-
ENSG00000106397.7	508.125	374.87	0.438792	1.90442e-212	1.46231e-210	-
ENSG00000134802.13	262.125	143.592	0.868281	2.30573e-212	1.7646e-210	-
ENSG00000180198.11	172.479	85.536	1.01181	9.72503e-212	7.41821e-210	up
ENSG00000179314.9	15.1882	35.1729	-1.21151	8.07573e-211	6.13994e-209	down
ENSG00000176890.11	233.654	118.634	0.977855	1.91759e-208	1.45317e-206	-
ENSG00000041988.11	77.4095	29.7218	1.38099	2.07583e-208	1.56796e-206	up
ENSG00000092758.11	552.225	776.608	-0.49193	5.8884e-208	4.43332e-206	-
ENSG00000086061.11	250.518	146.745	0.771602	2.57551e-207	1.9328e-205	-
ENSG00000131504.11	96.7532	60.7054	0.672485	1.77681e-206	1.32911e-204	-
ENSG00000105696.4	5.42596	48.1639	-3.15	2.1258e-206	1.58505e-204	down
ENSG00000179583.13	54.6496	25.8592	1.07953	3.25782e-205	2.42133e-203	up
ENSG00000166508.13	314.288	207.08	0.601904	1.50946e-204	1.1183e-202	-
ENSG00000039560.9	44.7407	75.1071	-0.747362	1.56624e-204	1.15667e-202	-
ENSG00000197321.10	42.0044	114.017	-1.44063	1.33019e-203	9.79229e-202	down
ENSG00000049089.9	48.1621	114.817	-1.25336	2.77299e-203	2.0349e-201	down
ENSG00000149136.3	384.245	252.416	0.606223	2.07678e-202	1.51919e-200	-
ENSG00000171298.8	105.294	190.339	-0.854147	3.19446e-202	2.32944e-200	-
ENSG00000150938.5	69.0467	35.449	0.961828	3.61093e-202	2.62488e-200	-
ENSG00000164932.8	131.526	287.662	-1.12902	9.79014e-202	7.09449e-200	down
ENSG00000171848.9	147.589	75.4089	0.968781	1.03886e-201	7.50472e-200	-
ENSG00000129009.8	12.544	53.6408	-2.09633	1.4068e-201	1.01311e-199	down
ENSG00000155090.10	82.3374	33.3887	1.30219	4.00784e-201	2.87733e-199	up
ENSG00000164111.10	433.788	252.734	0.779366	5.90972e-198	4.22964e-196	-
ENSG00000105426.10	86.6345	139.94	-0.691789	9.18466e-198	6.55333e-196	-
ENSG00000241685.4	322.691	184.624	0.805565	2.23029e-197	1.58645e-195	-
ENSG00000050426.11	44.3805	169.679	-1.93481	8.6251e-196	6.11644e-194	down
ENSG00000171940.9	22.7441	53.8898	-1.24452	3.91982e-194	2.77124e-192	down
ENSG00000189067.8	24.5515	85.0359	-1.79226	2.32165e-193	1.63637e-191	down
ENSG00000176171.7	224.569	99.3401	1.17671	2.81053e-193	1.97495e-191	up
ENSG00000006062.9	33.2137	9.2533	1.84374	1.11717e-192	7.82657e-191	up
ENSG00000113368.7	128.295	52.9241	1.27747	1.84872e-192	1.29127e-190	up
ENSG00000186063.8	10.3659	45.2694	-2.1267	3.88501e-192	2.70539e-190	down
ENSG00000166913.8	269.899	177.238	0.606726	7.228e-192	5.01827e-190	-
ENSG00000129351.13	299.385	210.652	0.507136	9.4652e-192	6.5519e-190	-
ENSG00000186847.5	81.844	7.24599	3.49762	1.13896e-191	7.86049e-190	up
ENSG00000241343.5	1547.18	2096.58	-0.43839	1.17706e-191	8.09938e-190	-
ENSG00000118523.5	118.396	54.3147	1.1242	1.97651e-190	1.35601e-188	up
ENSG00000196230.8	510.566	366.807	0.477076	2.52924e-190	1.7301e-188	-
ENSG00000176619.6	151.019	97.3699	0.633182	2.78337e-189	1.89834e-187	-
ENSG00000134057.10	194.893	88.8597	1.13308	9.61619e-189	6.53929e-187	up
ENSG00000136068.10	87.9554	56.3253	0.642988	2.92826e-188	1.98548e-186	-
ENSG00000164733.16	277.792	461.224	-0.731466	3.0009e-188	2.0288e-186	-
ENSG00000034510.4	2636.07	1938.33	0.443572	3.70927e-188	2.50041e-186	-
ENSG00000135318.7	39.0205	85.3578	-1.12929	3.73207e-188	2.50849e-186	down
ENSG00000134070.4	8.83761	35.7523	-2.01631	5.73464e-187	3.84337e-185	down
ENSG00000182473.16	54.4291	109.736	-1.01158	9.29708e-187	6.21297e-185	down
ENSG00000105270.10	27.8324	67.192	-1.27152	1.20535e-186	8.03185e-185	down
ENSG00000183421.7	26.6544	62.2389	-1.22344	4.04645e-186	2.68863e-184	down
ENSG00000115306.11	121.522	165.627	-0.446725	5.86912e-186	3.88854e-184	-
ENSG00000101109.7	30.9124	12.4226	1.31522	1.81872e-185	1.20155e-183	up
ENSG00000162073.9	38.9221	106.008	-1.44551	8.85505e-185	5.83352e-183	down
ENSG00000111206.8	118.438	65.2986	0.859008	1.90556e-184	1.25179e-182	-
ENSG00000148358.15	18.632	41.3557	-1.15031	4.49161e-184	2.94226e-182	down
ENSG00000179862.5	116.892	246.073	-1.07391	9.7931e-184	6.39697e-182	down
ENSG00000140526.12	22.0421	41.3979	-0.909295	9.80786e-184	6.38861e-182	-
ENSG00000108861.4	29.2513	14.6838	0.994278	1.29733e-183	8.42685e-182	-
ENSG00000096384.15	1472.53	1251.68	0.234433	4.97269e-183	3.221e-181	-
ENSG00000168496.3	182.81	99.4567	0.878205	1.24878e-182	8.06629e-181	-
ENSG00000166226.8	360.969	246.697	0.549135	4.23667e-181	2.729e-179	-
ENSG00000197451.6	281.179	165.374	0.765756	5.30126e-181	3.40529e-179	-
ENSG00000215301.5	132.757	87.6632	0.598739	9.52387e-181	6.1008e-179	-
ENSG00000105568.13	247.966	156.069	0.667959	9.92248e-181	6.33863e-179	-
ENSG00000196937.6	131.431	222.904	-0.762123	1.05592e-180	6.72688e-179	-
ENSG00000123136.10	230.548	118.706	0.957672	1.66657e-180	1.0588e-178	-
ENSG00000167526.9	1220.63	1596.41	-0.387202	1.73453e-180	1.09896e-178	-
ENSG00000214776.5	25.2047	49.5805	-0.976083	3.39479e-179	2.14501e-177	-
ENSG00000116649.5	330.754	182.161	0.860539	4.40658e-179	2.77675e-177	-
ENSG00000044090.4	26.75	55.4279	-1.05107	1.04434e-178	6.56291e-177	down
ENSG00000182481.4	242.79	135.265	0.84392	1.32202e-178	8.2855e-177	-
ENSG00000234745.5	208.908	411.255	-0.977162	4.01998e-178	2.51265e-176	-
ENSG00000182718.12	1233.27	846.19	0.54343	1.71178e-177	1.06705e-175	-
ENSG00000063438.12	27.5743	68.3105	-1.30878	2.87202e-177	1.7855e-175	down
ENSG00000142937.7	1817.08	2398.1	-0.400269	4.97997e-177	3.08771e-175	-
ENSG00000110321.11	206.038	133.354	0.627657	1.75791e-176	1.08705e-174	-
ENSG00000162645.8	16.3023	53.6775	-1.71924	4.59211e-176	2.83209e-174	down
ENSG00000156928.4	39.822	11.7257	1.76389	7.21114e-176	4.43552e-174	up
ENSG00000130158.9	17.1113	45.8059	-1.42059	1.851e-175	1.13553e-173	down
ENSG00000169564.5	587.43	419.641	0.48526	4.84882e-175	2.96674e-173	-
ENSG00000204628.7	1546.9	2140.24	-0.468396	1.54637e-174	9.43654e-173	-
ENSG00000087586.13	105.004	46.2489	1.18295	1.18595e-173	7.21809e-172	up
ENSG00000088256.4	61.5352	29.5746	1.05705	4.0437e-171	2.4547e-169	up
ENSG00000143870.8	355.158	243.668	0.543544	6.60992e-171	4.00202e-169	-
ENSG00000122218.10	165.936	239.492	-0.529351	7.03476e-171	4.24815e-169	-
ENSG00000120694.15	164.726	103.689	0.667796	8.71682e-171	5.25024e-169	-
ENSG00000104805.11	269.957	462.639	-0.777158	1.27556e-170	7.66295e-169	-
ENSG00000065361.10	132.056	196.665	-0.574592	4.76014e-170	2.85227e-168	-
ENSG00000256861.1	18.2526	0.157792	6.85393	6.57517e-170	3.92968e-168	up
ENSG00000198034.6	2087.98	2543.17	-0.284524	1.69782e-169	1.0121e-167	-
ENSG00000177469.12	238.592	167.587	0.509636	1.77332e-169	1.0544e-167	-
ENSG00000152104.7	22.7484	13.6425	0.737658	4.27046e-169	2.53268e-167	-
ENSG00000143126.7	12.0105	27.2399	-1.18143	4.30046e-169	2.54396e-167	down
ENSG00000129353.10	53.8336	92.4172	-0.779653	4.89281e-169	2.88701e-167	-
ENSG00000229807.5	31.2285	48.8895	-0.646662	8.68555e-169	5.11191e-167	-
ENSG00000197712.7	22.1517	67.633	-1.61031	5.72102e-168	3.3586e-166	down
ENSG00000168453.10	167.47	139.038	0.268423	9.12711e-168	5.34466e-166	-
ENSG00000124160.7	51.8052	20.0542	1.36919	1.85916e-167	1.08594e-165	up
ENSG00000118707.5	6.04725	27.8741	-2.20457	4.9504e-167	2.88429e-165	down
ENSG00000113013.8	316.385	181.905	0.798495	8.69904e-167	5.05569e-165	-
ENSG00000183684.6	218.991	100.305	1.12647	2.16189e-166	1.2533e-164	up
ENSG00000110108.5	129.175	67.3461	0.939665	2.81884e-166	1.63008e-164	-
ENSG00000099864.13	8.89775	38.7912	-2.12422	3.69022e-166	2.12867e-164	down
ENSG00000160072.15	79.6596	35.3068	1.1739	4.29221e-166	2.46978e-164	up
ENSG00000100401.15	162.979	111.195	0.551592	1.72833e-165	9.92034e-164	-
ENSG00000148400.9	43.0553	25.3472	0.764368	1.39764e-164	8.00242e-163	-
ENSG00000150093.14	177.616	254.771	-0.520445	1.92576e-164	1.09991e-162	-
ENSG00000157483.4	79.3003	146.26	-0.883142	2.14982e-164	1.22487e-162	-
ENSG00000168439.12	412.757	277.573	0.572428	3.11542e-164	1.77067e-162	-
ENSG00000172572.6	1.59633	10.481	-2.71494	6.69403e-162	3.7953e-160	down
ENSG00000178035.7	590.649	808.216	-0.45244	7.72585e-162	4.36963e-160	-
ENSG00000014257.11	12.9078	53.2695	-2.04506	1.19152e-161	6.72267e-160	down
ENSG00000160691.14	179	223.272	-0.318841	1.41075e-161	7.94026e-160	-
ENSG00000164054.11	259.848	129.419	1.00562	1.66227e-161	9.33327e-160	up
ENSG00000142102.11	7.08558	30.5642	-2.10889	5.26783e-161	2.95062e-159	down
ENSG00000149633.7	1.82797	16.5471	-3.17826	1.7124e-160	9.56842e-159	down
ENSG00000103355.8	12.3694	55.6246	-2.16895	1.9905e-160	1.10956e-158	down
ENSG00000107159.8	50.837	9.64577	2.39791	4.89689e-160	2.72312e-158	up
ENSG00000085733.11	229.803	186.904	0.2981	6.6905e-160	3.71163e-158	-
ENSG00000188157.9	269.504	365.113	-0.438038	7.80798e-160	4.32122e-158	-
ENSG00000136960.8	1.84418	21.4905	-3.54265	3.51039e-159	1.93815e-157	down
ENSG00000140988.11	5822.03	6831.92	-0.23077	4.99464e-159	2.75108e-157	-
ENSG00000130204.8	181.505	102.141	0.82945	1.45973e-158	8.02124e-157	-
ENSG00000163902.7	246.26	157.745	0.642588	1.0608e-157	5.81537e-156	-
ENSG00000150893.9	2.53632	8.52031	-1.74817	3.05482e-157	1.67071e-155	down
ENSG00000171680.16	60.7506	105.024	-0.789746	3.43326e-157	1.87327e-155	-
ENSG00000123159.11	386.794	231.8	0.738687	1.69909e-156	9.24887e-155	-
ENSG00000113648.12	214.768	123.893	0.793682	2.4741e-156	1.3436e-154	-
ENSG00000151458.7	26.5444	12.3686	1.10172	5.08071e-156	2.75272e-154	up
ENSG00000175166.12	196.485	129.624	0.600092	1.78858e-155	9.66795e-154	-
ENSG00000127418.10	641.412	511.226	0.327289	3.06034e-155	1.65038e-153	-
ENSG00000234840.1	11.6927	44.2312	-1.91946	3.29399e-155	1.77226e-153	down
ENSG00000084652.11	28.9321	58.8035	-1.02323	8.77064e-155	4.70792e-153	down
ENSG00000169851.11	21.6776	5.5141	1.97501	1.10246e-154	5.90415e-153	up
ENSG00000057019.11	314.435	385.355	-0.293423	8.70256e-154	4.64986e-152	-
ENSG00000012963.9	37.6006	14.7075	1.3542	9.18065e-154	4.89402e-152	up
ENSG00000198176.8	242.011	152.427	0.666957	4.71901e-153	2.50984e-151	-
ENSG00000100380.8	112.717	171.28	-0.603656	5.25083e-153	2.7863e-151	-
ENSG00000088325.11	123.051	73.2891	0.747585	7.20618e-153	3.81516e-151	-
ENSG00000081041.8	40.7906	127.982	-1.64963	1.07193e-151	5.66217e-150	down
ENSG00000189159.11	144.417	64.1701	1.17027	1.81713e-151	9.5767e-150	up
ENSG00000196878.8	63.9961	115.432	-0.850993	1.89508e-150	9.96488e-149	-
ENSG00000140564.6	313.775	237.838	0.39975	2.05732e-150	1.07935e-148	-
ENSG00000198841.3	1.21783	27.1532	-4.47874	5.71174e-150	2.98983e-148	down
ENSG00000117395.6	265.549	146.309	0.859963	3.89776e-149	2.0357e-147	-
ENSG00000130309.6	290.519	212.626	0.450313	2.53522e-148	1.32111e-146	-
ENSG00000130254.7	100.793	59.1607	0.768681	4.33251e-148	2.25261e-146	-
ENSG00000198959.7	59.9512	107.086	-0.836904	5.17833e-148	2.68636e-146	-
ENSG00000139514.8	61.6305	36.9945	0.736335	1.30322e-147	6.74563e-146	-
ENSG00000204435.9	82.1856	214.626	-1.38486	1.32874e-147	6.86239e-146	down
ENSG00000118705.12	675.923	458.873	0.558766	3.78574e-147	1.95084e-145	-
ENSG00000037749.7	13.6214	4.91887	1.46948	3.22999e-146	1.66076e-144	up
ENSG00000135919.8	4757.81	4150.86	0.196887	2.11291e-145	1.08399e-143	-
ENSG00000188486.3	394.111	264.211	0.576915	2.13421e-145	1.0925e-143	-
ENSG00000109606.8	160.656	100.3	0.679643	2.87629e-145	1.46913e-143	-
ENSG00000183087.10	40.3246	89.9572	-1.15758	3.29232e-145	1.67793e-143	down
ENSG00000167085.7	286.388	217.406	0.397578	3.74687e-145	1.9054e-143	-
ENSG00000161960.10	798.23	685.804	0.219008	5.95795e-145	3.02317e-143	-
ENSG00000108671.5	120.695	76.0638	0.66608	8.1695e-145	4.1363e-143	-
ENSG00000152767.11	71.0474	112.038	-0.65714	1.32441e-144	6.691e-143	-
ENSG00000175155.4	1.32331	10.1496	-2.93919	1.99418e-144	1.00528e-142	down
ENSG00000085063.10	445.21	603.399	-0.438629	2.5637e-144	1.28958e-142	-
ENSG00000151229.8	6.44662	18.9703	-1.55712	4.17901e-144	2.09755e-142	down
ENSG00000177697.13	411.453	540.304	-0.393046	4.8433e-144	2.42573e-142	-
ENSG00000149480.2	158.806	99.9311	0.668263	7.23055e-144	3.61356e-142	-
ENSG00000250961.1	16.5365	86.1387	-2.38101	2.44915e-143	1.22136e-141	down
ENSG00000135069.9	112.986	54.0789	1.06301	2.17571e-142	1.08267e-140	up
ENSG00000231389.3	343.629	201.669	0.768864	1.04555e-141	5.1917e-140	-
ENSG00000112096.12	48.7348	89.675	-0.879754	1.55171e-141	7.68861e-140	-
ENSG00000210135.1	489.488	1613.66	-1.72099	3.85461e-141	1.90586e-139	down
ENSG00000154127.5	34.6302	16.8273	1.04122	8.00182e-141	3.94796e-139	up
ENSG00000145681.6	37.0586	65.4449	-0.82047	2.19813e-140	1.08222e-138	-
ENSG00000105246.5	33.6154	105.501	-1.65006	4.94647e-140	2.43016e-138	down
ENSG00000213886.3	4.87078	48.9069	-3.32781	6.37178e-140	3.12379e-138	down
ENSG00000144355.10	25.194	63.613	-1.33624	1.77013e-139	8.65982e-138	down
ENSG00000235609.4	2.0855	41.824	-4.32587	4.62873e-139	2.2597e-137	down
ENSG00000267303.1	29.7146	0.032175	9.85101	5.1471e-139	2.50748e-137	up
ENSG00000042753.7	726.739	469.463	0.630426	1.77311e-138	8.61982e-137	-
ENSG00000089327.10	570.645	382.844	0.575837	2.02332e-138	9.81563e-137	-
ENSG00000141522.7	404.643	283.855	0.511497	2.80235e-138	1.35665e-136	-
ENSG00000164889.8	172.062	155.793	0.143299	4.49496e-138	2.17153e-136	-
ENSG00000139644.8	528.185	370.595	0.511202	6.62445e-138	3.19365e-136	-
ENSG00000099901.12	316.697	171.614	0.883936	6.77425e-138	3.25909e-136	-
ENSG00000118785.9	38.8437	4.47131	3.11891	2.61743e-137	1.25664e-135	up
ENSG00000095319.10	88.2469	58.0751	0.603626	4.70425e-137	2.25386e-135	-
ENSG00000166847.5	44.2854	18.9906	1.22155	1.37383e-136	6.56863e-135	up
ENSG00000141469.12	17.8555	62.267	-1.8021	1.61737e-136	7.71711e-135	down
ENSG00000240184.2	59.5568	31.8677	0.902171	1.82315e-136	8.68112e-135	-
ENSG00000145632.10	90.745	43.8299	1.0499	9.50297e-136	4.51566e-134	up
ENSG00000109472.9	15.8343	49.826	-1.65385	9.82278e-136	4.65809e-134	down
ENSG00000105447.8	56.2318	31.3887	0.841142	1.13576e-135	5.37493e-134	-
ENSG00000160877.5	170.741	124.062	0.460745	1.49127e-135	7.043e-134	-
ENSG00000181019.8	339.818	216.474	0.650569	2.02327e-135	9.53608e-134	-
ENSG00000137285.9	2.93307	26.5216	-3.17669	2.98912e-135	1.40598e-133	down
ENSG00000105810.5	39.4647	17.4605	1.17647	3.14747e-135	1.47746e-133	up
ENSG00000106723.12	31.9092	12.7143	1.32752	4.51205e-135	2.11374e-133	up
ENSG00000196419.8	321.532	233.348	0.462483	6.06385e-135	2.83497e-133	-
ENSG00000165169.6	95.2054	176.815	-0.893124	1.37212e-134	6.40205e-133	-
ENSG00000134986.9	32.0254	75.8721	-1.24436	1.53116e-134	7.12973e-133	down
ENSG00000126457.16	667.961	485.142	0.461358	2.45291e-134	1.13989e-132	-
ENSG00000108001.9	20.7193	51.7727	-1.32121	8.02355e-134	3.72116e-132	down
ENSG00000156976.10	154.794	237.831	-0.619592	1.46423e-133	6.77725e-132	-
ENSG00000166147.9	11.6919	23.6515	-1.01643	3.15312e-133	1.45653e-131	down
ENSG00000212907.2	8800	10628.9	-0.272418	1.09607e-132	5.05305e-131	-
ENSG00000159399.5	36.9384	17.7881	1.05421	2.09549e-132	9.64131e-131	up
ENSG00000104341.12	153.301	100.373	0.611001	2.18736e-132	1.00441e-130	-
ENSG00000006327.9	572.796	367.902	0.6387	3.06718e-132	1.40563e-130	-
ENSG00000129226.9	40.5429	96.5024	-1.25112	3.24177e-132	1.48271e-130	down
ENSG00000145040.3	101.195	193.409	-0.934509	3.64527e-131	1.66398e-129	-
ENSG00000263020.1	53.4856	19.8584	1.4294	4.01216e-131	1.82786e-129	up
ENSG00000103479.10	20.8572	45.0636	-1.11142	6.21996e-131	2.82813e-129	down
ENSG00000125691.8	967.19	1784.11	-0.88333	1.03002e-130	4.67421e-129	-
ENSG00000136378.10	15.4002	33.6812	-1.12899	1.11156e-130	5.03438e-129	down
ENSG00000120129.5	34.7781	84.1638	-1.27502	1.33292e-130	6.02516e-129	down
ENSG00000143382.9	6.51297	27.1146	-2.05768	1.72043e-130	7.76168e-129	down
ENSG00000156453.9	146.513	88.2465	0.731419	2.82136e-130	1.27038e-128	-
ENSG00000018408.10	390.313	530.582	-0.442946	5.66555e-130	2.54609e-128	-
ENSG00000101188.4	6.25445	23.5025	-1.90986	1.27047e-129	5.69846e-128	down
ENSG00000264772.2	81.6148	67.9253	0.26488	1.90817e-129	8.5422e-128	-
ENSG00000174903.10	370.401	263.475	0.491419	2.80354e-129	1.25263e-127	-
ENSG00000108424.5	229.702	130.217	0.818854	3.02976e-129	1.3511e-127	-
ENSG00000157734.9	0.362794	11.269	-4.95707	4.26265e-129	1.89725e-127	down
ENSG00000104738.12	165.33	131.807	0.326925	1.63884e-128	7.28026e-127	-
ENSG00000198911.7	36.3991	67.435	-0.889595	3.67906e-128	1.63124e-126	-
ENSG00000187514.10	934.832	753.848	0.310433	3.7688e-128	1.66784e-126	-
ENSG00000143226.9	28.7782	92.0059	-1.67675	4.45526e-128	1.96787e-126	down
ENSG00000047644.13	11.8374	28.608	-1.27307	4.82154e-128	2.1256e-126	down
ENSG00000064042.13	33.2127	13.7052	1.27701	1.13384e-127	4.98913e-126	up
ENSG00000127483.13	85.6959	109.02	-0.3473	1.81052e-127	7.95154e-126	-
ENSG00000130826.11	172.201	99.3032	0.794177	3.25891e-127	1.42856e-125	-
ENSG00000065802.7	21.5571	23.7118	-0.137445	6.65121e-127	2.91009e-125	-
ENSG00000013275.3	382.611	259.909	0.557875	1.02818e-126	4.4901e-125	-
ENSG00000165475.9	13.3272	55.3936	-2.05535	1.23727e-126	5.39306e-125	down
ENSG00000105063.14	157.144	105.878	0.569685	2.08816e-126	9.08485e-125	-
ENSG00000076356.6	8.73078	2.98224	1.54971	2.57469e-126	1.11806e-124	up
ENSG00000161547.10	149.4	79.7482	0.905656	2.7836e-126	1.20652e-124	-
ENSG00000108219.10	65.2812	29.258	1.15784	3.33244e-126	1.44172e-124	up
ENSG00000185728.12	11.3826	42.4105	-1.89759	4.78134e-126	2.0647e-124	down
ENSG00000142327.7	17.9876	72.9827	-2.02055	5.46199e-126	2.35424e-124	down
ENSG00000130529.11	13.1832	44.0632	-1.74087	7.70658e-126	3.31555e-124	down
ENSG00000102908.16	4.04157	7.02164	-0.796892	1.20264e-125	5.16444e-124	-
ENSG00000105808.13	16.2227	38.5051	-1.24704	2.01335e-125	8.62988e-124	down
ENSG00000024422.7	48.3339	84.4676	-0.805364	2.07936e-125	8.89637e-124	-
ENSG00000049759.12	55.962	31.4244	0.832563	4.41236e-125	1.88431e-123	-
ENSG00000184678.8	12.3155	43.0389	-1.80516	1.21147e-124	5.1641e-123	down
ENSG00000187634.6	25.9738	81.1969	-1.64436	2.52813e-124	1.07568e-122	down
ENSG00000100906.6	116.849	236.067	-1.01455	2.81331e-124	1.19483e-122	down
ENSG00000152377.8	65.8742	113.511	-0.785041	4.96886e-124	2.10645e-122	-
ENSG00000107960.6	30.3391	85.2845	-1.4911	9.79239e-124	4.14372e-122	down
ENSG00000188643.6	430.062	664.045	-0.626737	1.31419e-123	5.55096e-122	-
ENSG00000119669.3	70.7386	113.55	-0.682752	3.39659e-123	1.43206e-121	-
ENSG00000078140.9	41.3422	20.3444	1.02298	4.08477e-123	1.71909e-121	up
ENSG00000136450.8	201.806	139.267	0.535121	6.74213e-123	2.8323e-121	-
ENSG00000112984.7	96.3957	51.1444	0.914392	9.69578e-123	4.06574e-121	-
ENSG00000112773.11	24.4161	8.87538	1.45995	1.00894e-122	4.22316e-121	up
ENSG00000124207.12	152.184	111.341	0.450825	2.11993e-122	8.85751e-121	-
ENSG00000131711.10	15.8133	27.9429	-0.821347	2.89958e-122	1.20932e-120	-
ENSG00000145833.11	71.464	38.819	0.880453	4.81892e-122	2.00621e-120	-
ENSG00000173599.9	51.524	81.7546	-0.666057	5.62495e-122	2.33758e-120	-
ENSG00000092201.5	112.794	76.4525	0.561051	6.3193e-122	2.62144e-120	-
ENSG00000167900.7	107.416	50.2426	1.09623	1.09546e-121	4.53617e-120	up
ENSG00000012171.13	409.448	513.735	-0.327344	1.77214e-121	7.32516e-120	-
ENSG00000100297.11	97.7441	77.7558	0.330059	2.05207e-121	8.46715e-120	-
ENSG00000186185.9	57.6822	29.5754	0.963729	2.21994e-121	9.14354e-120	-
ENSG00000255339.2	19.9973	55.3407	-1.46854	2.78825e-121	1.1464e-119	down
ENSG00000084636.13	17.4298	42.984	-1.30225	6.19371e-121	2.54205e-119	down
ENSG00000240764.2	7.74399	0.052104	7.21554	1.45701e-120	5.96936e-119	up
ENSG00000130816.10	155.896	109.008	0.516149	1.98883e-120	8.13386e-119	-
ENSG00000165916.4	257.067	156.581	0.715233	2.2021e-120	8.99022e-119	-
ENSG00000103202.8	268.05	473.612	-0.821204	4.15332e-120	1.69264e-118	-
ENSG00000089063.10	92.8701	176.217	-0.924069	4.33453e-120	1.76339e-118	-
ENSG00000142192.16	368.17	499.596	-0.440389	6.13962e-120	2.49337e-118	-
ENSG00000243244.1	2.09082	10.9048	-2.38282	8.6056e-120	3.48873e-118	down
ENSG00000140992.14	37.4191	19.9205	0.909518	1.23238e-119	4.98736e-118	-
ENSG00000146834.9	106.32	59.3081	0.842108	2.47901e-119	1.0015e-117	-
ENSG00000159200.13	38.0397	73.398	-0.948236	2.67465e-119	1.07865e-117	-
ENSG00000169813.12	343.965	247.967	0.472112	3.01532e-119	1.21393e-117	-
ENSG00000134690.6	74.1211	34.4945	1.10352	3.90587e-119	1.56973e-117	up
ENSG00000178307.5	76.1711	23.7907	1.67884	1.70797e-118	6.85227e-117	up
ENSG00000102699.5	50.5295	81.6657	-0.692605	2.99309e-118	1.19873e-116	-
ENSG00000179010.10	102.661	185.461	-0.853236	3.98737e-118	1.59419e-116	-
ENSG00000169100.8	327.279	456.852	-0.481208	5.76827e-118	2.30224e-116	-
ENSG00000130638.11	30.3412	61.3816	-1.01653	8.82589e-118	3.51655e-116	down
ENSG00000111057.6	247.769	156.839	0.659712	1.16757e-117	4.64403e-116	-
ENSG00000074842.3	354.49	217.057	0.707673	1.42485e-117	5.65769e-116	-
ENSG00000163814.3	17.396	35.4079	-1.02532	6.31753e-117	2.50423e-115	down
ENSG00000116698.16	70.4998	60.3315	0.224709	1.58236e-116	6.26168e-115	-
ENSG00000117410.9	218.132	118.891	0.87556	2.98695e-116	1.17997e-114	-
ENSG00000012822.11	46.8296	92.2994	-0.9789	3.83403e-116	1.51203e-114	-
ENSG00000167617.2	8.25696	58.6565	-2.82861	4.72381e-116	1.85977e-114	down
ENSG00000116962.10	146.021	194.607	-0.414385	5.36455e-116	2.10845e-114	-
ENSG00000145592.9	1210.6	1615.97	-0.416669	1.26686e-115	4.97077e-114	-
ENSG00000135624.11	549.459	425.811	0.367798	1.27303e-115	4.98652e-114	-
ENSG00000160211.11	233.801	163.411	0.516775	1.84742e-115	7.22427e-114	-
ENSG00000185479.5	43.5176	14.4442	1.5911	2.19043e-115	8.55114e-114	up
ENSG00000131462.3	282.049	185.653	0.603339	2.76666e-115	1.07826e-113	-
ENSG00000234741.3	642.138	864.951	-0.429734	6.46062e-115	2.51368e-113	-
ENSG00000149311.13	13.0072	18.9741	-0.544722	6.60353e-115	2.56498e-113	-
ENSG00000233276.2	761.295	570.586	0.41601	7.50933e-115	2.91194e-113	-
ENSG00000130741.6	201.845	284.25	-0.493912	7.6233e-115	2.9512e-113	-
ENSG00000138074.10	76.6366	49.588	0.628042	8.1685e-115	3.15699e-113	-
ENSG00000135111.10	56.255	30.298	0.892758	8.22699e-115	3.1743e-113	-
ENSG00000185624.10	667.999	733.434	-0.134821	1.46554e-114	5.64526e-113	-
ENSG00000185825.11	358.33	249.338	0.523186	2.09771e-114	8.06696e-113	-
ENSG00000065150.14	187.211	130.477	0.520873	4.70911e-114	1.80794e-112	-
ENSG00000115318.7	264.757	199.4	0.408999	6.20115e-114	2.37683e-112	-
ENSG00000185818.7	13.9075	29.5716	-1.08835	9.87267e-114	3.77784e-112	down
ENSG00000096433.6	81.0685	110.247	-0.443521	2.15374e-113	8.22785e-112	-
ENSG00000125746.10	112.624	187.618	-0.736285	4.93074e-113	1.88057e-111	-
ENSG00000154217.10	30.3425	60.8728	-1.00446	5.57181e-113	2.12159e-111	down
ENSG00000162892.11	114.34	248.993	-1.12278	5.94646e-113	2.26053e-111	down
ENSG00000095539.11	3.45199	16.7836	-2.28155	6.42475e-113	2.43835e-111	down
ENSG00000075213.6	10.8429	30.4442	-1.48942	8.66588e-113	3.28355e-111	down
ENSG00000159217.5	40.7265	21.9223	0.893568	2.39099e-112	9.04481e-111	-
ENSG00000185896.9	371.492	267.752	0.472435	3.46086e-112	1.30706e-110	-
ENSG00000131558.10	22.855	53.7898	-1.23482	1.15414e-111	4.35176e-110	down
ENSG00000183678.8	106.139	234.056	-1.1409	1.29489e-111	4.87454e-110	down
ENSG00000182667.10	22.5888	55.8678	-1.30641	1.94798e-111	7.3212e-110	down
ENSG00000018236.10	3.13429	14.6146	-2.2212	1.96528e-111	7.37425e-110	down
ENSG00000184033.8	106.36	234.252	-1.13911	2.51718e-111	9.42986e-110	down
ENSG00000167930.11	129.458	174.962	-0.434557	2.93763e-111	1.09872e-109	-
ENSG00000007541.10	40.2854	86.0754	-1.09535	3.10184e-111	1.15827e-109	down
ENSG00000262481.1	0.031986	53.0653	-10.6961	6.44568e-111	2.40304e-109	down
ENSG00000118181.6	921.449	1255.16	-0.445896	6.5843e-111	2.45078e-109	-
ENSG00000101474.7	197.373	131.821	0.582342	7.33344e-111	2.72524e-109	-
ENSG00000164615.3	29.4762	65.4192	-1.15016	9.54587e-111	3.54175e-109	down
ENSG00000141376.16	14.692	35.7074	-1.28119	9.80892e-111	3.63353e-109	down
ENSG00000104969.5	146.242	93.6413	0.643137	1.01838e-110	3.76639e-109	-
ENSG00000075618.13	766.666	660.951	0.214055	1.52984e-110	5.64897e-109	-
ENSG00000181163.9	1616.81	1337.22	0.273916	2.34698e-110	8.65248e-109	-
ENSG00000135316.13	67.689	43.7322	0.630225	2.66721e-110	9.81743e-109	-
ENSG00000101654.13	20.0757	10.0033	1.00497	2.95322e-110	1.0853e-108	up
ENSG00000012061.11	216.874	306.18	-0.497526	3.18174e-110	1.16742e-108	-
ENSG00000130340.10	29.6799	56.8939	-0.938787	3.35954e-110	1.23072e-108	-
ENSG00000102038.11	14.5761	35.4113	-1.28061	3.55559e-110	1.30048e-108	down
ENSG00000196365.7	241.841	165.455	0.547618	1.92888e-109	7.04389e-108	-
ENSG00000196562.10	157.627	140.299	0.168008	1.95795e-109	7.13883e-108	-
ENSG00000173757.5	16.2129	34.8779	-1.10517	2.04052e-109	7.42818e-108	down
ENSG00000110172.7	81.3477	32.0864	1.34214	2.14292e-109	7.78874e-108	up
ENSG00000197157.6	225.074	302.056	-0.424414	2.56097e-109	9.29363e-108	-
ENSG00000177666.11	156.834	236.793	-0.594386	8.95445e-109	3.24445e-107	-
ENSG00000084234.12	250.073	348.093	-0.477123	9.77517e-109	3.53629e-107	-
ENSG00000165424.6	33.3183	57.7966	-0.794671	1.12793e-108	4.07408e-107	-
ENSG00000132535.14	53.5269	110.275	-1.04277	1.32107e-108	4.76427e-107	down
ENSG00000179981.9	9.46092	28.0596	-1.56844	1.53914e-108	5.54211e-107	down
ENSG00000143621.12	440.969	322.644	0.450732	1.79863e-108	6.46641e-107	-
ENSG00000084090.9	61.8523	31.0046	0.996348	2.03795e-108	7.3155e-107	-
ENSG00000107984.5	64.6328	22.7235	1.50808	5.58161e-108	2.00049e-106	up
ENSG00000167461.7	55.5468	26.5476	1.06512	8.92282e-108	3.19307e-106	up
ENSG00000167291.11	24.2648	54.5146	-1.16778	1.03316e-107	3.69151e-106	down
ENSG00000131389.12	24.9609	35.8216	-0.521159	1.14655e-107	4.09035e-106	-
ENSG00000071127.12	359.818	271.257	0.40761	1.21792e-107	4.33828e-106	-
ENSG00000267952.1	0.0001	75.5941	-19.5279	1.68223e-107	5.98302e-106	down
ENSG00000164924.13	536.132	380.026	0.496488	2.13474e-107	7.58077e-106	-
ENSG00000184117.7	19.3158	52.2403	-1.43538	2.54573e-107	9.02645e-106	down
ENSG00000173457.6	607.574	428.342	0.504298	3.24545e-107	1.14899e-105	-
ENSG00000135476.7	47.278	28.3112	0.739799	8.51074e-107	3.00847e-105	-
ENSG00000113161.11	37.2455	70.7702	-0.926076	8.59618e-107	3.03405e-105	-
ENSG00000123131.8	182.469	90.7223	1.00812	1.52293e-106	5.36707e-105	up
ENSG00000146223.10	34.5086	65.187	-0.917626	2.50676e-106	8.82084e-105	-
ENSG00000130402.7	1081.29	659.448	0.71342	5.26157e-106	1.84865e-104	-
ENSG00000123505.10	59.6196	31.8217	0.905775	5.91784e-106	2.07608e-104	-
ENSG00000233476.2	225.603	347.183	-0.621907	7.91109e-106	2.77115e-104	-
ENSG00000119335.12	283.669	203.753	0.477387	8.13511e-106	2.84533e-104	-
ENSG00000196352.9	114.103	193.371	-0.761036	9.14194e-106	3.19266e-104	-
ENSG00000152818.14	13.5059	27.397	-1.02043	9.48265e-106	3.30666e-104	down
ENSG00000182871.10	41.5527	66.9566	-0.688285	1.23052e-105	4.28448e-104	-
ENSG00000099822.2	6.61506	23.3835	-1.82166	2.4882e-105	8.65051e-104	down
ENSG00000101311.11	38.8346	64.675	-0.735863	2.65669e-105	9.22246e-104	-
ENSG00000204262.7	88.4971	122.147	-0.464917	2.75247e-105	9.54067e-104	-
ENSG00000175063.12	304.156	170.588	0.834293	2.93861e-105	1.01707e-103	-
ENSG00000183207.8	491.512	368.392	0.415986	5.32086e-105	1.83883e-103	-
ENSG00000108344.10	254.582	179.154	0.506932	7.05748e-105	2.43535e-103	-
ENSG00000242372.2	551.384	401.531	0.457546	1.43162e-104	4.93281e-103	-
ENSG00000172638.8	22.0162	71.061	-1.6905	2.55719e-104	8.79801e-103	down
ENSG00000170275.10	114.702	152.243	-0.408487	4.22997e-104	1.45317e-102	-
ENSG00000178567.5	6.63921	1.14413	2.53676	5.52295e-104	1.89455e-102	up
ENSG00000147677.6	182.728	191.526	-0.0678399	7.01729e-104	2.4036e-102	-
ENSG00000152558.10	56.7705	93.2807	-0.716436	8.73497e-104	2.98754e-102	-
ENSG00000133639.3	169.255	247.13	-0.546072	1.05649e-103	3.60808e-102	-
ENSG00000170271.6	7.53514	22.3849	-1.57082	1.48401e-103	5.0607e-102	down
ENSG00000197951.4	9.16989	5.1261	0.839042	2.93975e-103	1.00103e-101	-
ENSG00000166750.5	16.7894	26.9761	-0.684129	4.64792e-103	1.58036e-101	-
ENSG00000121440.10	14.968	35.6853	-1.25344	5.15205e-103	1.74921e-101	down
ENSG00000095139.9	91.9079	135.817	-0.5634	5.60683e-103	1.90083e-101	-
ENSG00000132341.7	174.787	114.199	0.614049	6.72308e-103	2.27594e-101	-
ENSG00000141756.14	307.377	429.587	-0.482938	7.26093e-103	2.45443e-101	-
ENSG00000177628.11	171.288	101.315	0.757569	1.16455e-102	3.93084e-101	-
ENSG00000126067.7	191.475	132.773	0.528195	1.25281e-102	4.22258e-101	-
ENSG00000169992.5	54.3216	87.1194	-0.681467	1.46595e-102	4.93379e-101	-
ENSGR0000169100.8	317.765	435.972	-0.456275	3.18625e-102	1.07081e-100	-
ENSG00000149016.11	6.14638	20.5363	-1.74037	3.3553e-102	1.12599e-100	down
ENSG00000170515.9	364.79	281.168	0.375632	3.72597e-102	1.24858e-100	-
ENSG00000177283.4	96.4661	58.8709	0.712468	9.96019e-102	3.33286e-100	-
ENSG00000159461.10	44.9055	81.4497	-0.859017	2.2609e-101	7.55446e-100	-
ENSG00000102225.11	209.815	305.509	-0.542093	2.30747e-101	7.69897e-100	-
ENSG00000210140.1	680.757	1772.16	-1.3803	3.39883e-101	1.13241e-99	down
ENSG00000148303.12	2680.74	3149.28	-0.232391	4.67572e-101	1.5556e-99	-
ENSG00000105372.2	627.03	484.369	0.372428	6.46331e-101	2.14724e-99	-
ENSG00000140691.12	25.6024	8.16728	1.64835	8.9913e-101	2.98282e-99	up
ENSG00000161791.9	21.3979	37.6622	-0.81565	9.13169e-101	3.02507e-99	-
ENSG00000102172.11	323.9	199.061	0.702336	9.88098e-101	3.26862e-99	-
ENSG00000164402.9	33.654	65.5855	-0.962601	2.10556e-100	6.95524e-99	-
ENSG00000169184.5	1.61975	7.64326	-2.23842	2.2918e-100	7.55969e-99	down
ENSG00000089351.10	88.5971	139.09	-0.650689	3.93659e-100	1.29667e-98	-
ENSG00000108107.8	1066.44	1345.76	-0.335616	6.13968e-100	2.01948e-98	-
ENSG00000234616.4	4.31707	10.3777	-1.26536	6.66763e-100	2.19003e-98	down
ENSG00000104823.4	120.407	213.052	-0.823281	8.70641e-100	2.85563e-98	-
ENSG00000103888.11	56.6254	81.6139	-0.527366	9.99229e-100	3.27276e-98	-
ENSG00000007047.10	32.4553	54.0761	-0.736539	1.3618e-99	4.45397e-98	-
ENSG00000102898.7	115.521	73.4437	0.653438	1.4729e-99	4.81056e-98	-
ENSG00000198858.5	26.8754	67.4106	-1.32669	1.52945e-99	4.98823e-98	down
ENSG00000206503.7	193.937	256.436	-0.403015	1.69014e-99	5.5046e-98	-
ENSG00000175899.10	6.99685	22.3491	-1.67544	2.15049e-99	6.99407e-98	down
ENSG00000134247.9	72.0675	101.944	-0.500356	2.19894e-99	7.14163e-98	-
ENSG00000130751.5	25.386	65.9188	-1.37666	2.93825e-99	9.52937e-98	down
ENSG00000146670.5	81.5803	43.9304	0.893002	3.66087e-99	1.18564e-97	-
ENSG00000162729.9	54.018	96.8703	-0.842615	4.09455e-99	1.32425e-97	-
ENSG00000204634.8	31.3883	59.9643	-0.933876	4.92093e-99	1.5893e-97	-
ENSG00000052749.9	101.027	68.2983	0.564822	5.82354e-99	1.87819e-97	-
ENSG00000106153.12	1002.19	766.554	0.386702	6.09271e-99	1.96228e-97	-
ENSG00000166741.3	42.6641	12.33	1.79085	1.27283e-98	4.09371e-97	up
ENSG00000184384.9	12.6407	25.6904	-1.02315	3.12033e-98	1.00218e-96	down
ENSG00000204569.5	39.7651	22.8093	0.801881	3.68141e-98	1.18075e-96	-
ENSG00000106105.9	179.939	125.72	0.517299	6.1834e-98	1.98048e-96	-
ENSG00000089289.11	52.0035	101.57	-0.965792	6.24779e-98	1.99834e-96	-
ENSG00000121753.8	10.496	27.6068	-1.39518	1.06647e-97	3.40638e-96	down
ENSG00000114416.13	107.367	124.964	-0.218972	2.99417e-97	9.55046e-96	-
ENSG00000177045.6	34.9927	71.2047	-1.02492	3.45784e-97	1.10143e-95	down
ENSG00000094804.5	55.244	28.9607	0.931723	3.53188e-97	1.12347e-95	-
ENSG00000164916.9	13.0492	22.4665	-0.783809	8.98355e-97	2.85369e-95	-
ENSG00000168066.16	237.981	181.678	0.389459	9.21784e-97	2.92411e-95	-
ENSG00000224870.3	20.5849	43.1855	-1.06896	9.26255e-97	2.93428e-95	down
ENSG00000132635.12	59.5611	105.93	-0.830673	1.42116e-96	4.49595e-95	-
ENSG00000121900.14	58.9986	136.636	-1.21159	1.42348e-96	4.49715e-95	down
ENSG00000174231.12	209.058	183.015	0.191948	2.64127e-96	8.33313e-95	-
ENSG00000148411.3	49.1559	30.0733	0.708882	3.17133e-96	9.99185e-95	-
ENSG00000069020.14	4.73901	17.7113	-1.90202	3.94369e-96	1.24084e-94	down
ENSG00000232803.1	31.3721	96.9142	-1.62723	6.9606e-96	2.18712e-94	down
ENSG00000115762.12	34.6904	51.401	-0.56726	9.62927e-96	3.02156e-94	-
ENSG00000106603.13	55.7824	94.6588	-0.762926	1.56863e-95	4.91554e-94	-
ENSG00000141076.13	164.588	105.877	0.636463	1.72697e-95	5.40442e-94	-
ENSG00000168653.6	590.893	371.97	0.667709	1.9645e-95	6.13946e-94	-
ENSG00000116679.11	35.3399	86.9695	-1.29921	3.06759e-95	9.57393e-94	down
ENSG00000168214.16	45.0129	76.0303	-0.756236	3.20656e-95	9.99421e-94	-
ENSG00000112078.9	20.9443	10.0488	1.05953	5.25559e-95	1.63586e-93	up
ENSG00000164548.6	48.5361	18.8598	1.36374	9.05161e-95	2.81364e-93	up
ENSG00000239779.2	81.0708	166.318	-1.03669	9.84312e-95	3.05558e-93	down
ENSG00000111912.14	22.4251	47.8534	-1.09351	1.03674e-94	3.21404e-93	down
ENSG00000160818.12	154.63	96.274	0.683602	1.35141e-94	4.18396e-93	-
ENSG00000139343.6	117.155	58.7947	0.994661	2.40695e-94	7.44198e-93	-
ENSG00000269751.1	3.01006	11.3569	-1.9157	4.28238e-94	1.32229e-92	down
ENSG00000100225.13	85.837	147.591	-0.781938	4.30187e-94	1.32654e-92	-
ENSG00000159784.13	2.15557	10.2759	-2.25312	6.6288e-94	2.04137e-92	down
ENSG00000074695.5	45.5442	70.7852	-0.636179	9.54657e-94	2.93601e-92	-
ENSG00000198668.6	122.445	94.5258	0.373352	1.01041e-93	3.10337e-92	-
ENSG00000123496.3	681.572	882.766	-0.373166	1.05503e-93	3.23613e-92	-
ENSG00000124222.17	56.2784	101.461	-0.850264	1.22509e-93	3.75279e-92	-
ENSG00000119333.7	156.684	104.598	0.583	1.35284e-93	4.13867e-92	-
ENSG00000204054.7	34.7868	68.4624	-0.976771	1.60632e-93	4.90765e-92	-
ENSG00000106263.13	247.906	204.371	0.278602	3.11347e-93	9.49976e-92	-
ENSG00000172115.4	63.383	38.1734	0.731528	5.97386e-93	1.82034e-91	-
ENSG00000132361.12	101.705	74.6075	0.446999	6.5664e-93	1.99827e-91	-
ENSG00000049656.9	278.004	198.495	0.486008	1.01239e-92	3.07683e-91	-
ENSG00000130520.6	260.112	175.523	0.567477	1.07599e-92	3.26587e-91	-
ENSG00000176597.7	4.85955	16.1547	-1.73306	1.72211e-92	5.22013e-91	down
ENSG00000143977.9	313.832	166.567	0.913888	2.04496e-92	6.19066e-91	-
ENSG00000128510.6	11.5166	0.493613	4.5442	2.12089e-92	6.41217e-91	up
ENSG00000124920.9	7.08568	20.4998	-1.53263	5.16537e-92	1.55963e-90	down
ENSG00000168393.8	99.9352	43.7488	1.19175	5.73767e-92	1.73018e-90	up
ENSG00000101911.8	84.1835	51.549	0.707593	9.3741e-92	2.82306e-90	-
ENSG00000237649.3	64.2029	34.3224	0.903488	1.00124e-91	3.01137e-90	-
ENSG00000167670.11	81.4567	45.4001	0.843339	1.04968e-91	3.15299e-90	-
ENSG00000174136.7	26.0287	44.0985	-0.760626	1.06236e-91	3.18694e-90	-
ENSG00000154493.13	32.6669	94.1505	-1.52714	1.1014e-91	3.29979e-90	down
ENSG00000127863.11	35.3782	67.4338	-0.930613	1.24177e-91	3.71553e-90	-
ENSG00000182568.12	4.26006	16.1069	-1.91874	1.30056e-91	3.88643e-90	down
ENSG00000122390.13	38.7654	66.1778	-0.771578	1.48146e-91	4.4213e-90	-
ENSG00000100632.6	247.457	150.492	0.717492	1.52962e-91	4.55916e-90	-
ENSG00000072506.8	264.186	156.766	0.752942	1.79298e-91	5.33728e-90	-
ENSG00000168924.10	81.8643	50.4501	0.698377	2.14007e-91	6.36231e-90	-
ENSG00000197757.7	16.9043	3.72282	2.18293	5.00231e-91	1.48526e-89	up
ENSG00000122952.12	79.8116	40.0897	0.993366	5.11599e-91	1.51707e-89	-
ENSG00000166341.6	1.07774	4.94302	-2.19739	1.34562e-90	3.98515e-89	-
ENSG00000101158.8	156.763	103.296	0.601806	1.41915e-90	4.19754e-89	-
ENSG00000181444.8	2.51171	15.7203	-2.64588	1.80678e-90	5.33725e-89	down
ENSG00000167394.8	50.3283	20.9206	1.26644	2.06747e-90	6.09957e-89	up
ENSG00000108561.4	622.028	467.687	0.411436	2.08263e-90	6.13649e-89	-
ENSG00000126458.3	77.1849	158.316	-1.03642	3.15289e-90	9.27822e-89	down
ENSG00000100106.15	45.3757	69.0785	-0.606316	5.1695e-90	1.51933e-88	-
ENSG00000141543.5	140.756	82.5485	0.769885	6.65239e-90	1.95269e-88	-
ENSG00000125968.7	900.332	1155.89	-0.360476	6.72404e-90	1.97122e-88	-
ENSG00000150779.7	101.108	30.7821	1.71573	7.81755e-90	2.2889e-88	up
ENSG00000213853.5	101.279	58.9085	0.78179	8.88962e-90	2.59951e-88	-
ENSG00000131069.15	18.9046	49.8215	-1.39803	1.8822e-89	5.49703e-88	down
ENSG00000218891.2	37.7868	16.162	1.22527	2.36082e-89	6.88617e-88	up
ENSG00000166825.9	184.657	247.203	-0.420849	2.72439e-89	7.93667e-88	-
ENSG00000110958.11	329.69	226.404	0.542214	2.99152e-89	8.70394e-88	-
ENSG00000101811.9	76.853	41.2683	0.897068	3.81768e-89	1.10937e-87	-
ENSG00000033867.12	26.9169	57.997	-1.10747	4.33043e-89	1.2568e-87	down
ENSG00000169231.9	42.7828	86.9981	-1.02395	6.33911e-89	1.83747e-87	down
ENSG00000129946.6	3.1613	17.8022	-2.49347	1.34808e-88	3.90271e-87	down
ENSG00000162613.12	149.274	97.1495	0.619685	1.59826e-88	4.6212e-87	-
ENSG00000162231.9	102.014	51.876	0.975627	1.73101e-88	4.9988e-87	-
ENSG00000105856.9	28.6923	60.441	-1.07486	1.92691e-88	5.5576e-87	down
ENSG00000099797.7	382.787	244.752	0.645219	2.06967e-88	5.96195e-87	-
ENSG00000115233.7	126.593	74.3603	0.767594	2.75345e-88	7.92179e-87	-
ENSG00000182199.6	255.666	170.992	0.58033	3.5524e-88	1.02077e-86	-
ENSG00000137877.8	6.14531	1.53728	1.99911	4.22333e-88	1.21206e-86	up
ENSG00000116478.7	223.692	162.135	0.464322	4.37983e-88	1.25543e-86	-
ENSG00000158480.6	25.477	11.3105	1.17153	4.65383e-88	1.33232e-86	up
ENSG00000171793.9	117.898	72.5684	0.700122	5.14642e-88	1.47152e-86	-
ENSG00000186076.4	142.213	60.2561	1.23888	5.26304e-88	1.50301e-86	up
ENSG00000162244.6	1322.66	1691.12	-0.35454	6.03076e-88	1.72014e-86	-
ENSG00000213445.4	42.406	84.323	-0.991659	6.59688e-88	1.8793e-86	-
ENSG00000102858.8	49.3492	42.1464	0.227618	8.2835e-88	2.35688e-86	-
ENSG00000119403.9	148.521	94.9374	0.645616	8.86255e-88	2.51855e-86	-
ENSG00000132153.10	156.965	113.962	0.461885	1.29048e-87	3.66277e-86	-
ENSG00000103495.9	308.46	217.064	0.506958	1.60759e-87	4.55727e-86	-
ENSG00000178878.8	1.37551	13.4706	-3.29178	1.78185e-87	5.04508e-86	down
ENSG00000172379.14	28.5839	45.5067	-0.670876	2.35522e-87	6.66038e-86	-
ENSG00000107796.8	45.8713	117.754	-1.36011	2.53695e-87	7.16557e-86	down
ENSG00000223764.2	5.78974	18.7159	-1.6927	3.88678e-87	1.09648e-85	down
ENSG00000120438.7	270.052	177.847	0.602597	3.9145e-87	1.10296e-85	-
ENSG00000236609.3	3.84157	15.1703	-1.98148	4.09835e-87	1.15336e-85	down
ENSG00000168079.12	15.627	3.04248	2.36072	5.83117e-87	1.63902e-85	up
ENSG00000196998.11	100.49	159.034	-0.662277	7.27922e-87	2.04356e-85	-
ENSG00000182909.5	13.5412	41.1029	-1.60189	9.11982e-87	2.55719e-85	down
ENSG00000038427.11	3.92848	9.80151	-1.31903	1.7536e-86	4.91115e-85	down
ENSG00000163235.11	410.491	521.902	-0.34643	2.07063e-86	5.79202e-85	-
ENSG00000135144.3	14.9297	39.2874	-1.39588	2.40217e-86	6.71132e-85	down
ENSG00000092621.7	131.803	82.6236	0.673755	2.44162e-86	6.81332e-85	-
ENSG00000188191.10	64.5603	29.3339	1.13808	3.50412e-86	9.76648e-85	up
ENSG00000182551.9	38.5077	13.4931	1.51293	4.18133e-86	1.164e-84	up
ENSG00000117308.10	88.6063	148.445	-0.744447	7.41846e-86	2.06267e-84	-
ENSG00000204257.10	85.3497	33.5801	1.34578	1.31767e-85	3.65934e-84	up
ENSG00000082781.7	304.797	160.834	0.922275	1.73881e-85	4.82312e-84	-
ENSG00000223802.3	47.5551	27.5513	0.787479	1.83365e-85	5.08012e-84	-
ENSG00000124762.9	188.036	238.525	-0.34313	2.13858e-85	5.91784e-84	-
ENSG00000075702.12	29.283	14.2585	1.03825	2.24861e-85	6.2149e-84	up
ENSG00000253767.1	5.32408	0.147746	5.17134	2.32314e-85	6.41326e-84	up
ENSG00000119950.16	21.0745	52.9745	-1.3298	2.7486e-85	7.57875e-84	down
ENSG00000184640.13	211.612	152.559	0.472056	4.91868e-85	1.35462e-83	-
ENSG00000182957.11	18.6449	28.2401	-0.598959	5.30911e-85	1.46041e-83	-
ENSG00000167775.6	193.31	117.549	0.717658	5.34676e-85	1.46903e-83	-
ENSG00000179950.9	468.072	337.597	0.471428	5.86963e-85	1.61078e-83	-
ENSG00000156471.8	93.9537	39.5907	1.24679	6.33338e-85	1.73599e-83	up
ENSG00000100029.13	137.705	80.6545	0.77175	6.86992e-85	1.88083e-83	-
ENSG00000006118.10	205.188	303.09	-0.562798	7.28828e-85	1.99302e-83	-
ENSG00000138231.8	32.5672	7.63312	2.09307	9.29321e-85	2.53828e-83	up
ENSG00000173726.6	179.22	235.013	-0.391007	9.82605e-85	2.68066e-83	-
ENSG00000142089.11	649.312	467.683	0.473379	2.82037e-84	7.68526e-83	-
ENSG00000169604.15	25.6203	38.1496	-0.574381	4.34543e-84	1.1827e-82	-
ENSG00000142669.9	689.423	559.43	0.301431	4.95089e-84	1.34591e-82	-
ENSG00000145050.11	232.556	146.26	0.669042	5.38146e-84	1.46125e-82	-
ENSG00000143753.8	75.3367	39.312	0.938384	6.00741e-84	1.62931e-82	-
ENSG00000173207.8	306.116	173.383	0.820112	7.54254e-84	2.04327e-82	-
ENSG00000177700.5	331.082	212.89	0.637079	1.26167e-83	3.41388e-82	-
ENSG00000146731.6	278.872	216.223	0.367084	1.67319e-83	4.5221e-82	-
ENSG00000090238.7	19.3931	62.7034	-1.693	1.76432e-83	4.76284e-82	down
ENSG00000257743.4	13.2953	6.13569	1.11562	1.95333e-83	5.26694e-82	up
ENSG00000185650.8	44.7654	77.6367	-0.794353	2.12324e-83	5.71844e-82	-
ENSG00000175274.14	17.5798	49.9976	-1.50794	2.37756e-83	6.39595e-82	down
ENSG00000107957.12	64.2943	47.2984	0.442899	4.25206e-83	1.14254e-81	-
ENSG00000144668.7	2.07736	7.21505	-1.79626	4.30232e-83	1.1547e-81	down
ENSG00000213719.4	330.629	227.77	0.537636	4.33625e-83	1.16247e-81	-
ENSG00000113575.5	102.834	74.4458	0.466054	5.55912e-83	1.48857e-81	-
ENSG00000169504.10	61.1915	89.8326	-0.553909	5.74044e-83	1.53535e-81	-
ENSG00000044524.6	43.6718	66.2497	-0.601212	5.99221e-83	1.60084e-81	-
ENSG00000106462.6	50.558	23.4826	1.10635	7.70348e-83	2.05565e-81	up
ENSG00000170144.14	88.7191	59.2213	0.583129	7.88785e-83	2.10243e-81	-
ENSG00000029363.11	40.1717	19.5151	1.04159	1.10636e-82	2.94552e-81	up
ENSG00000105373.14	243.242	362.87	-0.577064	1.12972e-82	3.00424e-81	-
ENSG00000132824.9	84.4787	131.968	-0.643532	1.65854e-82	4.40548e-81	-
ENSG00000197785.9	137.898	88.894	0.633444	2.03755e-82	5.40603e-81	-
ENSG00000169180.7	127.501	92.6415	0.460783	3.23999e-82	8.58653e-81	-
ENSG00000147381.7	959.646	807.297	0.249403	4.65081e-82	1.23114e-80	-
ENSG00000171302.12	56.7787	33.7259	0.751494	4.82271e-82	1.27519e-80	-
ENSG00000162734.8	223.792	162.512	0.461615	5.87657e-82	1.55207e-80	-
ENSG00000154582.12	198.99	102.673	0.954641	5.88795e-82	1.55331e-80	-
ENSG00000100139.9	95.1392	63.0589	0.593341	6.9023e-82	1.81883e-80	-
ENSG00000260032.1	151.963	195.746	-0.365263	8.24535e-82	2.17028e-80	-
ENSG00000173482.12	19.4426	37.1773	-0.935201	9.38944e-82	2.46861e-80	-
ENSG00000132182.7	6.81954	15.8732	-1.21885	1.1885e-81	3.12118e-80	down
ENSG00000101084.12	148.349	76.9905	0.946247	1.19068e-81	3.12338e-80	-
ENSG00000166250.7	17.0937	40.4868	-1.24399	1.30129e-81	3.40968e-80	down
ENSG00000186283.9	61.8693	31.35	0.980757	1.88718e-81	4.93926e-80	-
ENSG00000184750.11	66.0968	28.7913	1.19895	2.23808e-81	5.85107e-80	up
ENSG00000169855.15	20.2399	31.8868	-0.655758	2.25136e-81	5.87913e-80	-
ENSG00000109111.10	91.1366	68.8564	0.404439	2.49456e-81	6.50689e-80	-
ENSG00000072071.12	67.7396	90.7039	-0.421166	2.86332e-81	7.4604e-80	-
ENSG00000162496.4	92.2117	155.266	-0.751724	4.08167e-81	1.06229e-79	-
ENSG00000244716.2	62.3235	8.7509	2.83227	5.80931e-81	1.51022e-79	up
ENSG00000160932.6	336.458	215.039	0.645825	6.33322e-81	1.64458e-79	-
ENSG00000053372.4	98.8768	58.4112	0.759387	7.31412e-81	1.89717e-79	-
ENSG00000143933.12	492.251	326.496	0.592331	7.88397e-81	2.0427e-79	-
ENSG00000163468.10	566.673	518.825	0.127267	8.52995e-81	2.2076e-79	-
ENSG00000180104.11	56.9772	88.442	-0.634345	9.00915e-81	2.32902e-79	-
ENSG00000174233.7	30.0889	49.107	-0.706695	1.05427e-80	2.72244e-79	-
ENSG00000120705.8	146.976	80.313	0.871881	1.0902e-80	2.81208e-79	-
ENSG00000037474.10	115.452	78.5037	0.556459	1.59869e-80	4.11911e-79	-
ENSG00000138107.7	124.044	93.414	0.409145	1.79612e-80	4.62268e-79	-
ENSG00000168374.6	104.749	181.64	-0.794152	1.81703e-80	4.67129e-79	-
ENSG00000203306.3	22.2684	4.93544	2.17374	1.85208e-80	4.75613e-79	up
ENSG00000182272.7	37.9569	65.3524	-0.783876	1.97162e-80	5.05752e-79	-
ENSG00000168685.10	38.394	20.5895	0.898967	2.45945e-80	6.30191e-79	-
ENSG00000163346.12	42.0986	74.2669	-0.818947	2.6069e-80	6.67235e-79	-
ENSG00000147684.3	203.328	331.848	-0.70671	3.47732e-80	8.89036e-79	-
ENSG00000031081.6	8.84903	16.6805	-0.914569	3.79378e-80	9.68877e-79	-
ENSG00000154832.10	130.781	56.3365	1.21501	5.28194e-80	1.34745e-78	up
ENSG00000073111.9	155.363	116.009	0.421407	5.44334e-80	1.3871e-78	-
ENSG00000106688.7	10.2803	25.8552	-1.33057	6.14404e-80	1.56393e-78	down
ENSG00000125740.9	20.5721	41.5788	-1.01516	6.3921e-80	1.62529e-78	down
ENSG00000100028.7	120.201	69.5101	0.790158	7.23228e-80	1.8369e-78	-
ENSG00000104833.6	9.04924	33.3785	-1.88305	8.21785e-80	2.08494e-78	down
ENSG00000101361.10	373.44	262.392	0.509155	8.94063e-80	2.26584e-78	-
ENSG00000085662.9	324.918	236.854	0.456076	1.46578e-79	3.7107e-78	-
ENSG00000129474.11	25.4287	8.98286	1.50121	1.66012e-79	4.19809e-78	up
ENSG00000108582.7	18.7595	32.1035	-0.775109	1.80012e-79	4.54716e-78	-
ENSG00000113558.14	246.426	130.075	0.921812	3.28997e-79	8.30153e-78	-
ENSG00000157870.10	26.9143	15.0515	0.83846	4.34982e-79	1.09639e-77	-
ENSG00000111145.3	39.6203	62.7766	-0.663986	7.07391e-79	1.78107e-77	-
ENSG00000147604.9	1490.89	1259.14	0.243734	9.30115e-79	2.33931e-77	-
ENSG00000104408.5	322.867	362.33	-0.166365	1.11657e-78	2.80523e-77	-
ENSG00000110104.7	95.4191	52.869	0.851856	1.20913e-78	3.03448e-77	-
ENSG00000140688.12	67.4997	107.889	-0.676601	1.45085e-78	3.63716e-77	-
ENSG00000073756.7	9.42689	24.7555	-1.3929	1.51483e-78	3.79346e-77	down
ENSG00000108292.12	61.5472	85.9713	-0.482161	1.53265e-78	3.83394e-77	-
ENSG00000272949.1	5.68081	18.4091	-1.69625	1.69711e-78	4.24078e-77	down
ENSG00000172780.12	4.78901	14.3275	-1.58099	3.16466e-78	7.89938e-77	down
ENSG00000154035.6	6.8005	18.0127	-1.4053	3.31259e-78	8.25975e-77	down
ENSG00000168936.6	44.1113	86.079	-0.964514	3.37071e-78	8.39564e-77	-
ENSG00000135916.11	203.871	285.039	-0.483506	3.43336e-78	8.54252e-77	-
ENSG00000090273.9	278.564	202.3	0.461514	3.83379e-78	9.52859e-77	-
ENSG00000160007.13	38.61	54.0435	-0.485146	7.9638e-78	1.97722e-76	-
ENSG00000173918.10	53.6684	93.904	-0.807112	8.09091e-78	2.00663e-76	-
ENSG00000104043.10	1.15084	7.08961	-2.62301	1.89522e-77	4.69532e-76	down
ENSG00000082701.10	40.3164	55.7515	-0.467642	1.91611e-77	4.74202e-76	-
ENSG00000185070.6	5.73811	19.8474	-1.7903	2.08936e-77	5.16526e-76	down
ENSG00000198816.5	74.5776	40.4095	0.884046	2.29515e-77	5.66798e-76	-
ENSG00000108294.4	420.651	274.749	0.614508	2.97833e-77	7.34729e-76	-
ENSG00000105011.4	107.589	64.7662	0.732221	2.99973e-77	7.39222e-76	-
ENSG00000139641.8	130.361	90.6012	0.524908	4.00753e-77	9.86523e-76	-
ENSG00000157240.2	26.6345	47.2885	-0.828192	5.89442e-77	1.44948e-75	-
ENSG00000240386.2	1.68407	39.3547	-4.54651	6.06872e-77	1.49076e-75	down
ENSG00000101255.6	77.2344	44.4882	0.79582	6.97624e-77	1.71187e-75	-
ENSG00000134508.8	10.8964	2.90525	1.90712	8.56018e-77	2.09833e-75	up
ENSG00000163945.11	8.80214	22.975	-1.38414	1.02406e-76	2.50759e-75	down
ENSG00000138668.14	183.537	115.347	0.670087	1.11454e-76	2.72628e-75	-
ENSG00000120802.9	68.3772	45.8904	0.575323	1.40849e-76	3.44167e-75	-
ENSG00000173706.8	42.4935	61.8487	-0.541501	1.47925e-76	3.61077e-75	-
ENSG00000138293.15	62.4284	37.6853	0.728201	1.61032e-76	3.92658e-75	-
ENSG00000126005.11	107.533	190.187	-0.822641	1.62097e-76	3.9484e-75	-
ENSG00000100600.10	26.7074	58.6851	-1.13576	2.32229e-76	5.65074e-75	down
ENSG00000123395.10	245.841	164.743	0.577502	2.58789e-76	6.29042e-75	-
ENSG00000170043.7	233.076	132.431	0.815553	2.7323e-76	6.63449e-75	-
ENSG00000189403.10	169.94	130.243	0.383819	3.26729e-76	7.92522e-75	-
ENSG00000153162.8	18.9488	41.9093	-1.14516	4.42354e-76	1.07187e-74	down
ENSG00000189343.6	46.0339	9.64014	2.25557	4.8639e-76	1.17734e-74	up
ENSG00000091409.10	86.6819	61.3954	0.497602	8.22423e-76	1.98865e-74	-
ENSG00000132967.9	183.547	58.3647	1.65298	9.59383e-76	2.31741e-74	up
ENSG00000169344.11	0.103523	9.61338	-6.53702	9.81513e-76	2.3684e-74	down
ENSG00000111641.6	113.765	74.4705	0.611317	1.3998e-75	3.37422e-74	-
ENSG00000166986.8	175.237	134.87	0.377741	1.48182e-75	3.56822e-74	-
ENSG00000067057.12	275.746	204.064	0.434319	1.96721e-75	4.73211e-74	-
ENSG00000213240.7	113.239	174.715	-0.625641	4.25548e-75	1.02259e-73	-
ENSG00000111331.8	49.2773	30.8781	0.674338	5.46225e-75	1.31122e-73	-
ENSG00000041982.10	1047.8	1212.23	-0.2103	7.10581e-75	1.704e-73	-
ENSG00000070404.5	71.9683	117.562	-0.707988	8.08317e-75	1.93637e-73	-
ENSG00000135686.8	26.2817	46.1292	-0.811621	8.33299e-75	1.99415e-73	-
ENSG00000243989.3	119.681	191.306	-0.676694	1.58469e-74	3.78838e-73	-
ENSG00000108840.11	40.9761	48.0753	-0.230513	1.92669e-74	4.60124e-73	-
ENSG00000184254.12	445.64	540.327	-0.277955	1.99196e-74	4.75222e-73	-
ENSG00000183941.8	13.9963	37.0606	-1.40484	2.6149e-74	6.23195e-73	down
ENSG00000005194.10	86.3185	42.9045	1.00854	2.76992e-74	6.59462e-73	up
ENSG00000203950.6	208.662	125.734	0.730791	2.80467e-74	6.67051e-73	-
ENSG00000138768.10	55.4694	92.5286	-0.738206	4.35922e-74	1.03572e-72	-
ENSG00000106089.7	84.3039	150.244	-0.833635	4.47233e-74	1.0615e-72	-
ENSG00000076382.12	73.3573	43.8308	0.742995	5.23495e-74	1.24124e-72	-
ENSG00000176871.4	58.6393	31.637	0.890257	5.38033e-74	1.27441e-72	-
ENSG00000185989.9	72.4856	106.026	-0.548652	7.77836e-74	1.84053e-72	-
ENSG00000141741.7	87.9957	35.7587	1.29914	8.53557e-74	2.01765e-72	up
ENSG00000170606.9	126.808	96.7339	0.390548	9.05489e-74	2.13823e-72	-
ENSG00000050165.13	10.7786	28.1429	-1.3846	9.23053e-74	2.17748e-72	down
ENSG00000131795.8	90.7478	60.5671	0.58333	9.39579e-74	2.21422e-72	-
ENSG00000140678.12	3.13518	11.1874	-1.83526	1.41615e-73	3.33392e-72	down
ENSG00000141367.7	143.933	121.064	0.249625	1.48448e-73	3.49123e-72	-
ENSG00000196497.11	81.0432	51.8992	0.642977	1.69333e-73	3.97837e-72	-
ENSG00000131459.8	71.198	107.08	-0.588779	1.79051e-73	4.20244e-72	-
ENSG00000161981.6	54.3475	20.6408	1.39671	2.32513e-73	5.45171e-72	up
ENSG00000101224.13	207.531	151.884	0.450356	5.94348e-73	1.39215e-71	-
ENSG00000108953.12	442.956	354.589	0.321016	6.77845e-73	1.58613e-71	-
ENSG00000050820.12	73.064	45.5089	0.683012	7.39825e-73	1.72942e-71	-
ENSG00000266714.2	3.63386	26.4848	-2.86559	7.55775e-73	1.76492e-71	down
ENSG00000170153.6	2.7121	6.97981	-1.36378	7.78076e-73	1.81517e-71	down
ENSG00000108788.7	68.7612	139.242	-1.01793	9.43101e-73	2.19795e-71	down
ENSG00000112715.16	54.1577	25.4198	1.09121	1.04795e-72	2.43984e-71	up
ENSG00000186340.10	2.93597	10.3614	-1.81931	1.62756e-72	3.7855e-71	down
ENSG00000088247.11	368.944	267.284	0.465027	1.75705e-72	4.08259e-71	-
ENSG00000087074.7	141.27	97.4754	0.53534	1.89669e-72	4.40264e-71	-
ENSG00000096696.9	6.66964	11.6101	-0.799699	2.03153e-72	4.71092e-71	-
ENSG00000154654.10	1.15318	5.20991	-2.17564	2.06915e-72	4.79336e-71	down
ENSG00000227297.1	44.7717	109.941	-1.29608	2.10557e-72	4.87285e-71	down
ENSG00000048162.15	143.649	80.7207	0.831533	2.51065e-72	5.80454e-71	-
ENSG00000100664.6	51.0557	29.4689	0.792877	2.60172e-72	6.00909e-71	-
ENSG00000060237.12	41.5559	48.5779	-0.225249	2.80962e-72	6.48282e-71	-
ENSG00000013810.14	108.117	69.0132	0.647654	3.4114e-72	7.86351e-71	-
ENSG00000064300.4	19.2926	6.75945	1.51307	3.75698e-72	8.6515e-71	up
ENSG00000105643.5	35.7047	78.3458	-1.13374	4.6579e-72	1.07155e-70	down
ENSG00000092841.14	575.261	380.739	0.595415	6.05253e-72	1.391e-70	-
ENSG00000176658.12	10.8451	20.5982	-0.925475	6.87296e-72	1.57799e-70	-
ENSG00000142949.12	117.79	83.1873	0.501776	7.96131e-72	1.82606e-70	-
ENSG00000243279.2	136.44	216.334	-0.664996	1.05394e-71	2.41501e-70	-
ENSG00000139675.10	36.1074	8.65199	2.06119	1.06494e-71	2.43779e-70	up
ENSG00000158793.9	68.2448	148.712	-1.12373	1.11526e-71	2.55047e-70	down
ENSG00000221869.4	15.825	39.6711	-1.32589	1.30555e-71	2.98269e-70	down
ENSG00000156482.6	2166.83	2650.41	-0.290626	1.72077e-71	3.92745e-70	-
ENSG00000080854.10	13.006	32.9013	-1.33897	1.74574e-71	3.98053e-70	down
ENSG00000185565.7	3.91039	8.08709	-1.04831	1.9383e-71	4.41526e-70	down
ENSG00000140379.7	8.0966	38.1585	-2.23662	2.02532e-71	4.60894e-70	down
ENSG00000163479.9	622.778	513.92	0.277173	2.11366e-71	4.80526e-70	-
ENSG00000090520.6	87.8298	46.4381	0.919402	3.24885e-71	7.37881e-70	-
ENSG00000125817.7	204.899	155.668	0.39644	4.01718e-71	9.11491e-70	-
ENSG00000121207.7	10.3975	26.2476	-1.33595	4.04725e-71	9.17417e-70	down
ENSG00000198055.6	38.9703	63.1876	-0.697266	5.16809e-71	1.17034e-69	-
ENSG00000176533.8	1.24004	7.87563	-2.66701	5.47735e-71	1.23916e-69	down
ENSG00000272752.1	11.2111	2.1771	2.36445	5.63652e-71	1.27393e-69	up
ENSG00000082153.13	100.491	41.2875	1.28329	6.4838e-71	1.464e-69	up
ENSG00000242247.6	16.5348	37.431	-1.17873	6.54206e-71	1.47572e-69	down
ENSG00000198755.6	1539.65	1942.56	-0.335352	8.23761e-71	1.85638e-69	-
ENSG00000164051.9	43.9803	16.0043	1.4584	8.86095e-71	1.99492e-69	up
ENSG00000111716.8	897.626	783.711	0.195794	8.94013e-71	2.01079e-69	-
ENSG00000164949.3	12.7355	38.8244	-1.60811	9.82384e-71	2.20741e-69	down
ENSG00000085365.13	11.0701	29.9287	-1.43486	1.13835e-70	2.55539e-69	down
ENSG00000111371.11	35.3679	22.3786	0.660322	1.171e-70	2.62614e-69	-
ENSG00000167325.10	98.7979	48.1189	1.03788	1.39351e-70	3.12213e-69	up
ENSG00000171155.7	3.16843	20.2164	-2.67369	1.61311e-70	3.61065e-69	down
ENSG00000106266.4	55.5751	79.4894	-0.516324	1.6504e-70	3.69057e-69	-
ENSG00000130382.7	99.0322	155.598	-0.651856	1.86387e-70	4.16391e-69	-
ENSG00000173209.18	12.6388	21.4429	-0.762648	3.36231e-70	7.50419e-69	-
ENSG00000196693.10	0.106984	3.46902	-5.01906	3.75574e-70	8.37421e-69	-
ENSG00000198727.2	3904.65	3599.43	0.117427	3.95424e-70	8.80834e-69	-
ENSG00000165271.12	163.775	128.408	0.350981	4.44635e-70	9.89505e-69	-
ENSG00000133243.4	72.1217	113.572	-0.655096	4.55041e-70	1.01169e-68	-
ENSG00000071794.11	15.1014	30.7702	-1.02685	4.59078e-70	1.01969e-68	down
ENSG00000058668.10	38.8028	60.9768	-0.652098	4.75692e-70	1.05558e-68	-
ENSG00000181982.13	3.88634	16.1299	-2.05325	5.5778e-70	1.23655e-68	down
ENSG00000133112.12	1507.95	1840.34	-0.287389	7.70093e-70	1.70561e-68	-
ENSG00000115756.8	230.465	313.383	-0.443376	9.09256e-70	2.0119e-68	-
ENSG00000143321.14	453.159	386.421	0.229845	1.01772e-69	2.24975e-68	-
ENSG00000167123.14	87.726	155.916	-0.829694	1.0834e-69	2.39267e-68	-
ENSG00000169710.6	309.638	261.548	0.24351	1.11949e-69	2.47001e-68	-
ENSG00000115241.9	280.308	217.351	0.36699	1.15946e-69	2.55578e-68	-
ENSG00000085117.7	24.2245	58.9584	-1.28323	1.91459e-69	4.21628e-68	down
ENSG00000198900.5	142.657	107.218	0.41201	2.26627e-69	4.98602e-68	-
ENSG00000169223.10	210.403	152.84	0.461135	2.3356e-69	5.13366e-68	-
ENSG00000010244.12	226.791	142.67	0.668684	2.79074e-69	6.12827e-68	-
ENSG00000086666.14	39.6908	76.7158	-0.95072	2.87573e-69	6.30891e-68	-
ENSG00000115504.10	46.6692	62.9803	-0.432431	3.92868e-69	8.61078e-68	-
ENSG00000038219.8	27.6868	40.5449	-0.550322	4.01794e-69	8.79811e-68	-
ENSG00000198315.6	4.76772	10.7254	-1.16967	4.02669e-69	8.80896e-68	down
ENSG00000132773.7	57.7328	23.0359	1.32551	6.73806e-69	1.47266e-67	up
ENSG00000106211.8	508.846	693.673	-0.447027	6.82837e-69	1.49099e-67	-
ENSG00000185800.7	48.3788	76.0717	-0.652984	7.03081e-69	1.53375e-67	-
ENSG00000143322.15	21.8247	13.1763	0.728012	1.01757e-68	2.21771e-67	-
ENSG00000075651.11	8.04064	15.5244	-0.949158	1.11976e-68	2.43814e-67	-
ENSG00000233137.2	25.6825	43.5485	-0.761838	1.12251e-68	2.44183e-67	-
ENSG00000112118.13	132.714	95.9134	0.468515	1.13062e-68	2.45717e-67	-
ENSG00000173692.8	104.789	68.7735	0.607561	1.15698e-68	2.51211e-67	-
ENSG00000130724.4	163.015	240.298	-0.559824	1.39764e-68	3.03179e-67	-
ENSG00000143515.12	51.5154	74.2164	-0.526734	1.67e-68	3.61922e-67	-
ENSG00000023516.7	10.5312	18.6258	-0.822626	1.72993e-68	3.74561e-67	-
ENSG00000172534.9	73.3822	56.4068	0.379561	1.80211e-68	3.89823e-67	-
ENSG00000029993.10	48.9963	25.9161	0.918822	2.19955e-68	4.75353e-67	-
ENSG00000142534.2	3254.57	3804.2	-0.225128	3.19427e-68	6.89683e-67	-
ENSG00000235823.1	5.40528	19.5759	-1.85664	3.30656e-68	7.13263e-67	down
ENSG00000105929.11	29.5239	66.0038	-1.16066	3.3201e-68	7.1552e-67	down
ENSG00000101294.12	616.764	437.855	0.494267	4.79157e-68	1.03168e-66	-
ENSG00000104998.2	33.1547	60.9712	-0.878915	9.2707e-68	1.99423e-66	-
ENSG00000088986.6	359.188	232.03	0.630432	1.07748e-67	2.31563e-66	-
ENSG00000167964.8	14.2838	38.3452	-1.42466	1.21166e-67	2.6016e-66	down
ENSG00000126562.12	57.4399	31.8132	0.852428	1.98007e-67	4.24753e-66	-
ENSG00000167004.8	323.31	260.448	0.311923	2.004e-67	4.29489e-66	-
ENSG00000111344.7	12.2414	37.0035	-1.5959	2.09715e-67	4.49038e-66	down
ENSG00000131469.8	3439.86	4239.62	-0.301584	2.49714e-67	5.3419e-66	-
ENSG00000118680.8	466.658	354.089	0.398254	7.20645e-67	1.54019e-65	-
ENSG00000141425.13	21.3692	30.9649	-0.535102	7.28244e-67	1.55499e-65	-
ENSG00000112640.10	24.5766	46.0397	-0.905592	7.7555e-67	1.65448e-65	-
ENSG00000134107.4	57.7343	92.8929	-0.686138	8.39792e-67	1.78988e-65	-
ENSG00000109790.12	28.2253	50.4478	-0.837802	9.55442e-67	2.0345e-65	-
ENSG00000091527.11	53.6231	70.0526	-0.385584	9.6707e-67	2.05738e-65	-
ENSG00000048707.9	7.75557	19.8472	-1.35563	1.12894e-66	2.39953e-65	down
ENSG00000145912.4	427.766	295.233	0.534967	1.26152e-66	2.67889e-65	-
ENSG00000133315.6	43.0945	87.0192	-1.01383	1.36361e-66	2.89303e-65	down
ENSG00000148229.8	98.7006	56.9138	0.79428	1.70656e-66	3.61731e-65	-
ENSG00000152527.9	6.05694	10.039	-0.72895	1.97505e-66	4.18261e-65	-
ENSG00000183255.7	70.0155	98.6608	-0.494803	2.16617e-66	4.58315e-65	-
ENSG00000174989.8	7.3997	18.6652	-1.33481	2.21434e-66	4.68081e-65	down
ENSG00000011295.11	22.4409	40.3022	-0.844729	2.51653e-66	5.31474e-65	-
ENSG00000196754.6	146.92	74.5587	0.978583	2.72669e-66	5.75334e-65	-
ENSG00000172818.5	10.7914	2.0054	2.42792	3.32881e-66	7.01744e-65	up
ENSG00000169251.8	29.5994	52.1857	-0.818089	4.21746e-66	8.88271e-65	-
ENSG00000136158.6	492.836	606.999	-0.300586	4.37864e-66	9.21382e-65	-
ENSG00000198682.8	30.1042	52.9728	-0.815286	4.50867e-66	9.47884e-65	-
ENSG00000203812.2	67.4523	159.796	-1.2443	6.02751e-66	1.26605e-64	down
ENSG00000160201.7	153.709	93.3451	0.719551	6.3458e-66	1.3317e-64	-
ENSG00000140511.7	22.4402	59.098	-1.39703	1.0357e-65	2.17151e-64	down
ENSG00000140941.8	59.1739	38.1437	0.633514	1.42777e-65	2.99084e-64	-
ENSG00000106278.7	2.39668	10.6425	-2.15073	1.87862e-65	3.9317e-64	down
ENSG00000177733.4	182.811	139.214	0.393053	1.89574e-65	3.96397e-64	-
ENSG00000084623.7	846.531	688.26	0.298607	1.92411e-65	4.01966e-64	-
ENSG00000259781.1	212.643	115.354	0.882362	2.18866e-65	4.56822e-64	-
ENSG00000198910.8	119.24	85.7877	0.475025	2.57071e-65	5.36081e-64	-
ENSG00000110492.11	69.4678	136.79	-0.977542	3.05048e-65	6.35557e-64	-
ENSG00000144655.10	49.8904	28.8225	0.791567	3.59215e-65	7.47741e-64	-
ENSG00000164687.6	102.676	44.9998	1.19011	4.10885e-65	8.5453e-64	up
ENSG00000108592.12	171.672	129.463	0.407119	4.42466e-65	9.19386e-64	-
ENSG00000210127.1	216.174	741.483	-1.77822	4.68673e-65	9.72968e-64	down
ENSG00000143799.8	207.947	166.207	0.32324	7.00459e-65	1.45286e-63	-
ENSG00000169045.13	178.501	115.048	0.633695	7.65488e-65	1.58632e-63	-
ENSG00000257073.1	0.001293	17.05	-13.6868	7.79531e-65	1.61398e-63	down
ENSG00000143333.6	38.3095	17.6376	1.11905	8.84384e-65	1.82944e-63	up
ENSG00000171425.5	60.4877	118.923	-0.975311	9.0049e-65	1.86109e-63	-
ENSG00000198242.9	1369.6	1542.99	-0.171973	9.23125e-65	1.90617e-63	-
ENSG00000006282.15	46.9024	85.7918	-0.871179	9.60184e-65	1.98093e-63	-
ENSG00000007080.6	371.579	250.503	0.568845	9.66812e-65	1.99284e-63	-
ENSG00000145386.5	56.732	32.5054	0.803482	1.02625e-64	2.11348e-63	-
ENSG00000183558.5	39.6381	91.9256	-1.21358	1.04185e-64	2.1437e-63	down
ENSG00000196422.6	19.2651	34.5265	-0.841714	1.12614e-64	2.31507e-63	-
ENSG00000163682.11	404.068	557.692	-0.464872	1.28446e-64	2.63821e-63	-
ENSG00000161203.9	467.918	371.845	0.331552	1.36588e-64	2.80296e-63	-
ENSG00000198753.7	56.2709	75.9134	-0.431966	1.38913e-64	2.84814e-63	-
ENSG00000163050.12	37.2387	62.5886	-0.749099	1.56954e-64	3.21519e-63	-
ENSG00000183762.8	3.79301	9.91902	-1.38685	1.69035e-64	3.45962e-63	down
ENSG00000160633.8	97.4995	65.3154	0.577972	1.96837e-64	4.0251e-63	-
ENSG00000169562.9	25.4156	6.62879	1.9389	2.76823e-64	5.65573e-63	up
ENSG00000090621.9	237.787	189.137	0.330235	3.12968e-64	6.38856e-63	-
ENSG00000105640.8	2329.39	2780.2	-0.255234	3.23177e-64	6.59115e-63	-
ENSG00000130635.11	19.8924	30.122	-0.598601	3.34489e-64	6.81586e-63	-
ENSG00000115541.6	143.235	76.0365	0.913617	3.75283e-64	7.64041e-63	-
ENSG00000034152.14	132.307	69.3246	0.932446	3.85068e-64	7.83276e-63	-
ENSG00000166887.11	53.4391	92.3609	-0.789386	4.83046e-64	9.81714e-63	-
ENSG00000170385.9	20.9652	10.6909	0.971617	5.01568e-64	1.01846e-62	-
ENSG00000182985.12	52.467	32.7992	0.677752	5.12237e-64	1.03922e-62	-
ENSG00000026559.9	78.7209	123.507	-0.649774	6.20901e-64	1.25857e-62	-
ENSG00000070540.8	23.743	56.115	-1.24089	6.75732e-64	1.36852e-62	down
ENSG00000187079.10	12.5544	19.1805	-0.611451	7.10004e-64	1.43667e-62	-
ENSG00000184992.10	22.4397	12.657	0.826121	8.13129e-64	1.64391e-62	-
ENSG00000002834.13	114.146	85.0006	0.425336	8.27973e-64	1.67246e-62	-
ENSG00000132563.11	30.5908	50.0844	-0.711263	8.45494e-64	1.70637e-62	-
ENSG00000170190.11	19.8963	45.7354	-1.20081	9.0776e-64	1.83044e-62	down
ENSG00000126091.15	9.50132	24.737	-1.38047	9.59942e-64	1.93398e-62	down
ENSG00000140264.15	333.337	230.803	0.53032	1.03633e-63	2.08606e-62	-
ENSG00000001461.12	53.069	79.1737	-0.577152	1.40759e-63	2.83093e-62	-
ENSG00000204673.6	157.838	96.5238	0.70949	1.56892e-63	3.15266e-62	-
ENSG00000152953.8	33.6194	56.0884	-0.738409	2.87272e-63	5.76758e-62	-
ENSG00000107281.5	97.6773	170.699	-0.80536	3.61395e-63	7.24948e-62	-
ENSG00000160213.5	76.2797	44.4062	0.780538	3.71876e-63	7.45327e-62	-
ENSG00000171608.11	31.0244	50.2998	-0.697151	4.08754e-63	8.18531e-62	-
ENSG00000127946.12	29.5477	46.7826	-0.662926	4.11014e-63	8.22347e-62	-
ENSG00000253352.4	30.8048	51.9201	-0.753136	4.58415e-63	9.16395e-62	-
ENSG00000171241.4	36.1367	20.0389	0.850659	4.70536e-63	9.39816e-62	-
ENSG00000103449.7	35.7765	52.9068	-0.564442	5.13793e-63	1.02533e-61	-
ENSG00000145390.7	33.6833	19.1944	0.811346	6.38886e-63	1.27387e-61	-
ENSG00000130766.4	37.4096	20.13	0.89406	7.34938e-63	1.46413e-61	-
ENSG00000126247.6	268.731	256.29	0.0683836	1.08269e-62	2.15507e-61	-
ENSG00000130522.4	155.677	220.756	-0.503894	1.08736e-62	2.16251e-61	-
ENSG00000140406.2	48.173	27.2081	0.824188	1.18986e-62	2.36433e-61	-
ENSG00000174483.15	12.1006	21.7672	-0.847072	1.19105e-62	2.36466e-61	-
ENSG00000020633.14	80.9502	56.2779	0.524467	1.23104e-62	2.44196e-61	-
ENSG00000205517.8	14.1597	38.3946	-1.43912	1.47365e-62	2.92073e-61	down
ENSG00000244462.3	13.1585	6.38614	1.04298	1.9007e-62	3.7639e-61	up
ENSG00000023839.6	21.8066	10.715	1.02512	1.95759e-62	3.87325e-61	up
ENSG00000149503.8	119.775	88.697	0.433372	2.2883e-62	4.52373e-61	-
ENSG00000165458.9	116.687	155.162	-0.411131	4.20359e-62	8.30299e-61	-
ENSG00000225177.1	51.1581	114.825	-1.1664	4.73991e-62	9.35437e-61	down
ENSG00000108588.9	78.4612	48.8324	0.68414	4.87658e-62	9.6159e-61	-
ENSG00000168758.6	76.2057	60.6582	0.329197	5.63029e-62	1.10927e-60	-
ENSG00000179051.9	187.843	142.45	0.399077	6.30177e-62	1.24051e-60	-
ENSG00000187778.9	149.06	83.3673	0.83834	6.38363e-62	1.25555e-60	-
ENSG00000198563.9	297.354	176.596	0.75173	6.54923e-62	1.28703e-60	-
ENSG00000071539.9	95.9251	49.406	0.957221	6.81069e-62	1.33728e-60	-
ENSG00000163734.4	60.5718	121.121	-0.999729	7.95319e-62	1.56029e-60	-
ENSG00000111667.9	120.496	83.1213	0.535695	8.35981e-62	1.63868e-60	-
ENSG00000103512.10	192.675	237.444	-0.301418	8.48908e-62	1.66261e-60	-
ENSG00000154473.13	247.677	171.233	0.5325	8.571e-62	1.67724e-60	-
ENSG00000140319.6	265.333	413.057	-0.638538	9.00484e-62	1.76065e-60	-
ENSG00000161970.8	2103.19	2636.9	-0.326264	9.19304e-62	1.79593e-60	-
ENSG00000138160.4	45.6218	29.2558	0.641001	9.38302e-62	1.83151e-60	-
ENSG00000171130.13	14.4148	35.8529	-1.31454	1.02095e-61	1.99116e-60	down
ENSG00000175592.4	437.607	346.643	0.336186	1.44031e-61	2.80666e-60	-
ENSG00000188910.7	34.3914	14.4954	1.24645	1.47588e-61	2.87357e-60	up
ENSG00000146122.12	22.2545	35.7529	-0.683967	1.53817e-61	2.99233e-60	-
ENSG00000179041.2	106.762	64.9442	0.717128	1.61281e-61	3.13491e-60	-
ENSG00000257727.1	219.25	137.12	0.677142	1.87899e-61	3.64923e-60	-
ENSG00000127564.12	73.3857	39.1192	0.907621	2.13786e-61	4.14852e-60	-
ENSG00000100014.15	9.44387	15.8531	-0.747312	2.51582e-61	4.87787e-60	-
ENSG00000105767.2	326.355	413.294	-0.340724	2.74422e-61	5.31626e-60	-
ENSG00000149547.10	171.325	111.012	0.626023	2.90749e-61	5.62786e-60	-
ENSG00000143569.14	283.889	261.693	0.117448	3.07477e-61	5.94669e-60	-
ENSG00000167468.12	377.274	527.801	-0.484382	3.16896e-61	6.12375e-60	-
ENSG00000166689.10	10.5105	0.48359	4.4419	3.21343e-61	6.20451e-60	up
ENSG00000264668.1	1.57057	9.84337	-2.64787	3.37398e-61	6.5091e-60	down
ENSG00000117362.8	177.187	130.095	0.4457	3.51295e-61	6.77154e-60	-
ENSG00000196449.3	89.5245	52.8142	0.761357	5.02057e-61	9.66961e-60	-
ENSG00000160703.11	19.0527	38.0797	-0.999027	6.3774e-61	1.22727e-59	-
ENSG00000110013.8	8.59526	27.0842	-1.65584	6.72844e-61	1.29375e-59	down
ENSG00000165323.11	6.21403	4.78078	0.378283	7.92007e-61	1.52161e-59	-
ENSG00000182752.8	1.31976	4.4161	-1.7425	8.04105e-61	1.54358e-59	-
ENSG00000146072.6	89.9539	63.2831	0.507366	8.8436e-61	1.69623e-59	-
ENSG00000187535.9	17.4458	30.1134	-0.787528	8.92151e-61	1.70976e-59	-
ENSG00000105137.8	74.3715	39.5602	0.910702	9.40606e-61	1.80113e-59	-
ENSG00000105974.7	51.349	26.9374	0.930726	1.07453e-60	2.05588e-59	-
ENSG00000063177.8	1114.43	1536.95	-0.463766	1.20823e-60	2.30978e-59	-
ENSG00000185716.7	78.5382	122.54	-0.641784	1.25879e-60	2.40446e-59	-
ENSG00000095321.12	39.15	68.5113	-0.807328	1.3212e-60	2.52159e-59	-
ENSG00000134291.7	140.601	67.1281	1.06662	1.45489e-60	2.77445e-59	up
ENSG00000033327.8	4.60727	12.2255	-1.40791	1.57522e-60	3.00146e-59	down
ENSG00000103653.12	153.816	105.153	0.548713	1.62829e-60	3.10003e-59	-
ENSG00000231826.1	24.1482	3.34533	2.8517	1.70438e-60	3.24224e-59	up
ENSG00000089248.6	213.985	161.83	0.403031	1.78132e-60	3.38581e-59	-
ENSG00000108797.7	34.7752	53.4285	-0.619551	1.91405e-60	3.63513e-59	-
ENSG00000228903.2	12.4837	39.1759	-1.64992	1.9155e-60	3.6349e-59	down
ENSG00000075218.14	41.1659	19.7114	1.06242	1.97917e-60	3.75265e-59	up
ENSG00000142396.6	93.4291	53.0062	0.81771	2.26392e-60	4.28906e-59	-
ENSG00000110844.9	21.1382	43.5123	-1.04157	2.59062e-60	4.90398e-59	down
ENSG00000160862.8	9.60623	35.5325	-1.8871	2.6885e-60	5.08513e-59	down
ENSG00000116996.5	7.02972	24.9739	-1.82888	3.28884e-60	6.21556e-59	down
ENSG00000167632.10	10.1876	23.4253	-1.20126	3.35463e-60	6.33472e-59	down
ENSG00000123975.4	278.916	167.586	0.73493	3.82648e-60	7.21987e-59	-
ENSG00000182054.5	18.2812	46.3767	-1.34304	4.07937e-60	7.69077e-59	down
ENSG00000182670.9	15.4725	24.7024	-0.674943	4.92661e-60	9.28051e-59	-
ENSG00000116667.8	3.72667	8.70624	-1.22416	5.04483e-60	9.4955e-59	down
ENSG00000166173.9	73.509	96.5986	-0.394081	6.05558e-60	1.13887e-58	-
ENSG00000127804.8	4.34467	11.9447	-1.45905	6.95092e-60	1.3062e-58	down
ENSG00000125744.7	16.8556	53.5854	-1.66861	7.91243e-60	1.48568e-58	down
ENSG00000174748.14	1395.37	1642.96	-0.235652	7.93508e-60	1.48873e-58	-
ENSG00000198901.9	109.271	76.7703	0.509283	9.78678e-60	1.83464e-58	-
ENSG00000187678.8	141.497	190.358	-0.427942	1.01729e-59	1.90549e-58	-
ENSG00000133030.15	187.257	143.038	0.388619	1.08924e-59	2.0386e-58	-
ENSG00000162511.7	11.3702	1.6571	2.77853	1.47242e-59	2.75355e-58	up
ENSG00000163956.6	57.601	45.9705	0.325385	1.49696e-59	2.79718e-58	-
ENSG00000161980.5	111.694	65.7664	0.764122	1.79222e-59	3.34621e-58	-
ENSG00000176340.3	1036.72	797.218	0.378981	1.86915e-59	3.48703e-58	-
ENSG00000185585.15	4.71808	11.4198	-1.27526	1.96092e-59	3.65529e-58	down
ENSG00000125970.7	268.851	206.36	0.381644	2.82906e-59	5.26932e-58	-
ENSG00000069849.6	184.467	131.535	0.487915	2.8877e-59	5.37422e-58	-
ENSG00000259264.1	5.99571	30.8083	-2.36131	3.19859e-59	5.94804e-58	down
ENSG00000159335.11	368.717	275.58	0.420044	3.33361e-59	6.19416e-58	-
ENSG00000109919.5	123.197	92.8569	0.407883	3.71183e-59	6.8914e-58	-
ENSG00000163131.6	13.5527	27.4773	-1.01966	3.8344e-59	7.11327e-58	down
ENSG00000105613.5	4.93929	20.6382	-2.06294	4.21592e-59	7.81478e-58	down
ENSG00000072501.13	78.4394	59.5517	0.397435	4.50958e-59	8.35244e-58	-
ENSG00000175931.8	52.6386	34.8528	0.594848	4.96325e-59	9.18538e-58	-
ENSG00000105429.8	34.7934	49.4192	-0.506257	5.05615e-59	9.34984e-58	-
ENSG00000141295.9	30.7148	62.3851	-1.02227	5.84949e-59	1.08083e-57	down
ENSG00000071246.6	9.33303	20.9286	-1.16506	6.00392e-59	1.10848e-57	down
ENSG00000225614.2	2.08216	5.2496	-1.33413	7.03422e-59	1.29767e-57	down
ENSG00000115875.14	115.822	72.8239	0.669423	7.69428e-59	1.4183e-57	-
ENSG00000106636.3	195.785	148.162	0.402098	1.03094e-58	1.89884e-57	-
ENSG00000125657.3	84.2188	47.8192	0.816553	1.10796e-58	2.03908e-57	-
ENSG00000167522.10	116.539	104.777	0.153496	1.41325e-58	2.59887e-57	-
ENSG00000198763.3	3867.08	3580.17	0.111216	1.53852e-58	2.827e-57	-
ENSG00000106049.4	31.0252	60.4786	-0.962984	1.64118e-58	3.01324e-57	-
ENSG00000129219.9	19.921	35.5209	-0.834376	1.70241e-58	3.1232e-57	-
ENSG00000101460.8	22.634	68.8876	-1.60575	1.72276e-58	3.15804e-57	down
ENSG00000072062.9	75.1631	52.831	0.50864	2.11195e-58	3.86841e-57	-
ENSG00000082293.8	11.5151	22.4555	-0.963542	2.28886e-58	4.18914e-57	-
ENSG00000153292.11	11.8788	3.5042	1.76123	2.94596e-58	5.38752e-57	up
ENSG00000221944.3	0.0001	8.828	-16.4298	2.95491e-58	5.39963e-57	down
ENSG00000169241.13	67.7013	120.668	-0.833785	3.0403e-58	5.55129e-57	-
ENSG00000122884.8	60.3041	36.2869	0.732809	3.34332e-58	6.09978e-57	-
ENSG00000165379.9	0.725233	7.152	-3.30183	3.81875e-58	6.96172e-57	down
ENSG00000106333.8	172.151	257.091	-0.578606	5.19332e-58	9.46016e-57	-
ENSG00000177971.7	132.598	91.1335	0.541006	5.28385e-58	9.61751e-57	-
ENSG00000175482.4	82.7629	160.675	-0.957088	5.54438e-58	1.00838e-56	-
ENSG00000111361.8	140.943	103.639	0.443548	6.23511e-58	1.13312e-56	-
ENSG00000169021.4	146.908	96.268	0.609783	6.8667e-58	1.24692e-56	-
ENSG00000184990.8	115.365	57.5107	1.0043	8.08156e-58	1.46638e-56	up
ENSG00000105968.14	157.339	85.3762	0.88197	1.11561e-57	2.02267e-56	-
ENSG00000120053.9	67.4547	39.1745	0.784006	1.19829e-57	2.17087e-56	-
ENSG00000149380.7	0.732199	10.1516	-3.79333	1.38023e-57	2.49853e-56	down
ENSG00000147536.7	14.249	5.14288	1.47021	1.38126e-57	2.49844e-56	up
ENSG00000138757.10	82.0843	45.1217	0.863284	1.4225e-57	2.57103e-56	-
ENSG00000267427.1	75.2755	115.748	-0.620733	1.57922e-57	2.85207e-56	-
ENSG00000178295.10	6.95748	2.22821	1.64268	1.59087e-57	2.87087e-56	up
ENSG00000116711.8	6.99481	19.9123	-1.5093	1.79187e-57	3.23108e-56	down
ENSG00000154646.4	1.25086	7.99013	-2.6753	2.02536e-57	3.64926e-56	down
ENSG00000100814.13	26.4418	58.2641	-1.13979	2.03013e-57	3.65503e-56	down
ENSG00000196396.5	92.104	66.1389	0.477766	2.06493e-57	3.7148e-56	-
ENSG00000106348.12	132.055	85.2946	0.630608	2.20542e-57	3.96445e-56	-
ENSG00000187244.6	20.4925	43.7898	-1.0955	3.81078e-57	6.84493e-56	down
ENSG00000197324.4	39.271	56.2292	-0.517855	3.84e-57	6.89209e-56	-
ENSG00000163531.11	20.9105	32.7855	-0.648833	4.55429e-57	8.16778e-56	-
ENSG00000133318.9	50.1483	82.3026	-0.714739	5.4918e-57	9.84153e-56	-
ENSG00000146433.8	14.7938	26.6919	-0.851406	5.53327e-57	9.90818e-56	-
ENSG00000197045.8	6.62183	16.9126	-1.35279	5.53388e-57	9.90163e-56	down
ENSG00000008513.10	38.2834	58.0385	-0.600294	6.27774e-57	1.12239e-55	-
ENSG00000185950.7	120.367	148.754	-0.305493	6.29269e-57	1.1242e-55	-
ENSG00000076604.10	139.136	106.171	0.390099	6.33627e-57	1.13111e-55	-
ENSG00000268173.1	0.0001	4.09748	-15.3225	7.99482e-57	1.42609e-55	-
ENSG00000148672.7	69.9543	102.577	-0.552218	9.03772e-57	1.61088e-55	-
ENSG00000114626.13	30.5902	64.3875	-1.07371	9.30952e-57	1.65805e-55	down
ENSG00000247556.2	9.67004	16.9996	-0.813907	1.11541e-56	1.98505e-55	-
ENSG00000197249.8	26.332	51.7398	-0.974457	1.20884e-56	2.14968e-55	-
ENSG00000099341.7	316.966	246.686	0.361651	1.2752e-56	2.26595e-55	-
ENSG00000141736.9	62.0685	100.355	-0.693175	1.32111e-56	2.34573e-55	-
ENSG00000134684.6	163.448	115.83	0.496819	1.48947e-56	2.64265e-55	-
ENSG00000164104.7	168.003	98.7876	0.766086	2.01821e-56	3.578e-55	-
ENSG00000179388.8	17.375	29.7425	-0.775515	2.72498e-56	4.82732e-55	-
ENSG00000173674.6	52.1894	34.1161	0.613305	2.74819e-56	4.86471e-55	-
ENSG00000258984.1	6.84126	0.848473	3.01132	2.84952e-56	5.04023e-55	up
ENSG00000060339.9	77.1063	36.4394	1.08135	3.44615e-56	6.09091e-55	up
ENSG00000153029.10	3.468	8.50163	-1.29364	3.63152e-56	6.41366e-55	down
ENSG00000106692.9	5.32285	11.4148	-1.10063	4.58061e-56	8.0837e-55	down
ENSG00000071655.13	109.524	60.9498	0.845555	6.3462e-56	1.1191e-54	-
ENSG00000115255.6	9.56612	31.1169	-1.70169	6.45295e-56	1.13706e-54	down
ENSG00000164761.4	20.4261	3.84167	2.41061	7.21581e-56	1.27052e-54	up
ENSG00000182872.11	98.1892	79.4187	0.306085	7.29804e-56	1.28402e-54	-
ENSG00000154518.5	100.721	67.1357	0.585208	7.34233e-56	1.29084e-54	-
ENSG00000165716.5	19.4048	46.6455	-1.26532	8.21385e-56	1.44296e-54	down
ENSG00000167657.7	144.586	86.9346	0.733929	8.54645e-56	1.50026e-54	-
ENSG00000253729.3	128.889	93.577	0.461902	8.84665e-56	1.55178e-54	-
ENSG00000143537.9	186.829	118.803	0.653143	8.88836e-56	1.55792e-54	-
ENSG00000241468.3	515.091	339.344	0.602077	9.21954e-56	1.61474e-54	-
ENSG00000144043.7	76.1778	50.2581	0.600015	9.39876e-56	1.64489e-54	-
ENSG00000164171.6	18.0003	24.3805	-0.437707	1.02181e-55	1.78693e-54	-
ENSG00000161036.6	92.7649	60.39	0.61927	1.09499e-55	1.91347e-54	-
ENSG00000134352.15	30.8626	49.6167	-0.684966	1.21461e-55	2.12091e-54	-
ENSG00000118257.12	113.699	100.649	0.175876	1.35779e-55	2.36913e-54	-
ENSG00000100985.7	103.037	69.3169	0.571882	1.76485e-55	3.07708e-54	-
ENSG00000126432.9	731.936	573.677	0.351479	1.82938e-55	3.18718e-54	-
ENSG00000182217.7	21.9332	45.49	-1.05243	1.9033e-55	3.31349e-54	down
ENSG00000132471.7	141.45	102.445	0.465449	2.04966e-55	3.56561e-54	-
ENSG00000100813.10	96.9521	76.8035	0.336099	2.24855e-55	3.90867e-54	-
ENSG00000136938.8	275.097	204.176	0.430124	2.27039e-55	3.94367e-54	-
ENSG00000187266.9	12.499	33.8733	-1.43834	2.87524e-55	4.99056e-54	down
ENSG00000085840.8	37.1687	19.9986	0.894188	2.9424e-55	5.10332e-54	-
ENSG00000161057.6	112.386	78.9536	0.50938	3.02664e-55	5.2455e-54	-
ENSG00000127220.5	42.5796	75.1369	-0.819359	3.0755e-55	5.3262e-54	-
ENSG00000184164.10	79.6428	37.6417	1.08121	3.25177e-55	5.62726e-54	up
ENSG00000243646.4	14.8271	33.9267	-1.19418	3.35349e-55	5.79897e-54	down
ENSG00000215251.3	40.7617	22.2534	0.873191	3.42257e-55	5.914e-54	-
ENSG00000063660.4	83.7074	62.5264	0.420889	3.72085e-55	6.42463e-54	-
ENSG00000142002.12	78.2485	52.938	0.563758	3.7374e-55	6.44841e-54	-
ENSG00000013523.5	7.09001	18.0521	-1.34831	3.78384e-55	6.52367e-54	down
ENSG00000136875.8	92.6395	64.3074	0.526643	3.92448e-55	6.76112e-54	-
ENSG00000146094.9	14.182	2.33076	2.60519	4.27556e-55	7.3605e-54	up
ENSG00000105642.11	4.07917	19.627	-2.26649	4.3681e-55	7.51424e-54	down
ENSG00000091592.11	10.2233	26.8378	-1.3924	4.46883e-55	7.68181e-54	down
ENSG00000167088.6	69.8096	37.4165	0.899752	4.7269e-55	8.11942e-54	-
ENSG00000054598.5	16.666	32.4751	-0.962423	4.84018e-55	8.30783e-54	-
ENSG00000078902.11	35.6195	17.4576	1.02881	4.91775e-55	8.43473e-54	up
ENSG00000066136.15	79.7633	39.9109	0.998943	5.63824e-55	9.66334e-54	-
ENSG00000141524.11	28.807	56.9726	-0.98385	5.88767e-55	1.00834e-53	-
ENSG00000115295.15	45.3712	75.1239	-0.727496	6.59717e-55	1.12902e-53	-
ENSG00000133265.6	148.638	95.2598	0.641863	6.98771e-55	1.19497e-53	-
ENSG00000104419.10	147.076	90.9582	0.693289	7.07067e-55	1.20827e-53	-
ENSG00000105202.3	515.941	390.093	0.403389	8.28998e-55	1.41558e-53	-
ENSG00000155760.1	22.0282	38.726	-0.813953	1.07959e-54	1.84213e-53	-
ENSG00000140545.10	101.415	134.519	-0.407541	1.13076e-54	1.92803e-53	-
ENSG00000116871.11	327.947	267.569	0.293548	1.35388e-54	2.30677e-53	-
ENSG00000165959.7	2.64833	6.34448	-1.26042	1.43822e-54	2.44867e-53	down
ENSG00000084463.3	136.212	100.346	0.440863	1.75477e-54	2.98543e-53	-
ENSG00000065154.7	71.6415	111.177	-0.633994	1.81779e-54	3.09037e-53	-
ENSG00000231802.1	5.76058	34.1364	-2.56702	1.87497e-54	3.18525e-53	down
ENSG00000082898.12	115.939	111.517	0.0561022	1.90696e-54	3.23723e-53	-
ENSG00000169116.7	3.51068	10.1948	-1.53801	1.94622e-54	3.30145e-53	down
ENSG00000089902.8	6.21484	13.538	-1.12323	1.98785e-54	3.3696e-53	down
ENSG00000153944.6	23.0917	32.3195	-0.485032	2.06141e-54	3.49175e-53	-
ENSG00000106682.10	247.045	316.309	-0.356563	2.49913e-54	4.2301e-53	-
ENSG00000102226.5	205.366	267.907	-0.383538	2.72444e-54	4.6081e-53	-
ENSG00000159176.9	151.704	81.8454	0.890291	3.2674e-54	5.52243e-53	-
ENSG00000171208.5	24.0307	9.50025	1.33884	3.54093e-54	5.98039e-53	up
ENSG00000074054.13	32.7516	20.0615	0.707131	4.18408e-54	7.06146e-53	-
ENSG00000173230.11	13.9477	21.1578	-0.601161	4.70836e-54	7.94051e-53	-
ENSG00000161939.14	23.3106	47.5903	-1.02968	5.42415e-54	9.14104e-53	down
ENSG00000197535.10	13.3623	22.6979	-0.764394	6.11442e-54	1.02968e-52	-
ENSG00000140945.11	78.5343	102.88	-0.389571	6.29912e-54	1.06002e-52	-
ENSG00000092853.9	20.9994	10.5536	0.992614	7.01109e-54	1.17897e-52	-
ENSG00000169567.7	316.558	223.312	0.503409	8.60242e-54	1.44552e-52	-
ENSG00000127419.12	32.5717	65.797	-1.0144	9.82953e-54	1.65052e-52	down
ENSG00000143603.14	1.44956	5.01266	-1.78996	9.90136e-54	1.66138e-52	down
ENSG00000196914.4	24.0037	36.5496	-0.606597	1.13871e-53	1.90929e-52	-
ENSG00000122741.11	8.03612	17.6281	-1.13331	1.15495e-53	1.93512e-52	down
ENSG00000204287.9	404.233	314.157	0.363701	1.26028e-53	2.11008e-52	-
ENSG00000163430.5	2.00011	10.9352	-2.45083	1.27918e-53	2.14017e-52	down
ENSG00000172531.10	199.642	132.718	0.589051	1.30077e-53	2.17474e-52	-
ENSG00000115307.12	200.461	140.714	0.510555	1.69809e-53	2.83697e-52	-
ENSG00000140848.12	19.6566	40.8587	-1.05563	1.9856e-53	3.31491e-52	down
ENSG00000137076.14	144.311	163.87	-0.183366	2.11273e-53	3.52462e-52	-
ENSG00000151779.8	10.81	19.6556	-0.862581	2.25449e-53	3.7584e-52	-
ENSG00000170633.12	57.7598	31.0936	0.893449	2.39365e-53	3.98752e-52	-
ENSG00000139263.7	49.0641	27.5266	0.833844	2.57998e-53	4.29485e-52	-
ENSG00000005884.13	321.279	364.403	-0.181707	3.21702e-53	5.35148e-52	-
ENSG00000178974.5	3.83305	11.0198	-1.52353	3.47432e-53	5.77534e-52	down
ENSG00000184047.11	44.9407	95.2825	-1.08419	3.51581e-53	5.84013e-52	down
ENSG00000166340.10	53.0424	73.2371	-0.465427	3.73517e-53	6.20006e-52	-
ENSG00000119514.5	1.03505	8.09164	-2.96674	4.13193e-53	6.85375e-52	down
ENSG00000198839.5	9.6597	26.5497	-1.45864	4.69747e-53	7.78625e-52	down
ENSG00000100065.10	32.8018	15.4446	1.08667	4.85348e-53	8.03909e-52	up
ENSG00000148803.7	24.0158	74.9301	-1.64156	5.37859e-53	8.90251e-52	down
ENSG00000144749.9	7.67864	16.5046	-1.10395	5.60003e-53	9.26242e-52	down
ENSG00000139629.11	9.80519	24.3812	-1.31415	6.09352e-53	1.00715e-51	down
ENSG00000119638.8	8.7605	21.1653	-1.27262	6.90212e-53	1.13998e-51	down
ENSG00000135083.10	31.6536	15.4018	1.03927	7.42342e-53	1.22521e-51	up
ENSG00000136854.13	54.6018	77.9177	-0.513004	7.86448e-53	1.29708e-51	-
ENSG00000243477.1	9.15773	24.9481	-1.44587	8.35043e-53	1.37625e-51	down
ENSG00000134815.14	43.0935	32.096	0.425079	9.01149e-53	1.48414e-51	-
ENSG00000198952.7	122.759	92.5884	0.406924	9.1857e-53	1.51176e-51	-
ENSG00000188529.10	70.8339	39.5897	0.839314	9.209e-53	1.51452e-51	-
ENSG00000233016.2	102.043	199.115	-0.964427	9.80714e-53	1.61175e-51	-
ENSG00000117983.13	13.5811	9.39877	0.531061	1.08282e-52	1.77829e-51	-
ENSG00000006744.14	147.995	122.235	0.27589	1.11508e-52	1.82998e-51	-
ENSG00000183098.6	19.8816	31.6216	-0.669476	1.23189e-52	2.02024e-51	-
ENSG00000120708.12	418.354	356.317	0.231563	1.58693e-52	2.60066e-51	-
ENSG00000198420.5	37.9875	53.608	-0.496923	1.61164e-52	2.63928e-51	-
ENSG00000111642.10	302.056	199.669	0.597206	2.08012e-52	3.40409e-51	-
ENSG00000104824.12	395.435	316.471	0.321369	2.29698e-52	3.75633e-51	-
ENSG00000183688.4	6.56476	16.7689	-1.35297	2.46778e-52	4.03279e-51	down
ENSG00000168710.13	66.2029	92.1489	-0.477072	2.70434e-52	4.41627e-51	-
ENSG00000104812.10	85.1033	67.982	0.324061	3.28296e-52	5.35739e-51	-
ENSG00000103145.6	102.775	182.972	-0.832126	3.87703e-52	6.32239e-51	-
ENSG00000074855.6	20.856	35.6823	-0.774746	4.01197e-52	6.53785e-51	-
ENSG00000134851.8	67.674	41.9229	0.690862	4.29506e-52	6.99425e-51	-
ENSG00000154133.10	22.191	8.30436	1.41804	4.34492e-52	7.07049e-51	up
ENSG00000257529.1	140.979	65.9392	1.09627	4.64524e-52	7.5539e-51	up
ENSG00000148180.12	345.282	423.949	-0.296116	4.93879e-52	8.02562e-51	-
ENSG00000177679.14	11.2989	29.5155	-1.38529	5.39274e-52	8.75716e-51	down
ENSG00000020129.11	99.5561	73.0402	0.446818	6.01175e-52	9.75552e-51	-
ENSG00000076003.4	42.6461	26.776	0.671476	6.42047e-52	1.04115e-50	-
ENSG00000198198.9	17.3104	22.2224	-0.360374	6.42482e-52	1.04113e-50	-
ENSG00000123983.9	56.1541	79.908	-0.508948	6.56228e-52	1.06266e-50	-
ENSG00000113916.13	20.6907	35.8957	-0.794827	7.06078e-52	1.14259e-50	-
ENSG00000175130.6	380.668	307.253	0.309107	8.09683e-52	1.30933e-50	-
ENSG00000204387.8	81.3565	139.65	-0.779487	1.02724e-51	1.65997e-50	-
ENSG00000132329.6	93.493	164.289	-0.813309	1.05993e-51	1.71162e-50	-
ENSG00000105655.14	52.2554	84.4078	-0.691796	1.17409e-51	1.89464e-50	-
ENSG00000174165.3	24.4379	49.8039	-1.02714	1.45866e-51	2.35221e-50	down
ENSG00000187961.9	84.2632	124.096	-0.558481	1.49092e-51	2.40256e-50	-
ENSG00000105671.7	265.855	177.009	0.586814	1.59408e-51	2.56702e-50	-
ENSG00000117519.11	118.476	69.4155	0.771264	1.65985e-51	2.67108e-50	-
ENSG00000025800.9	21.6663	13.5789	0.674085	1.75696e-51	2.82539e-50	-
ENSG00000062716.6	94.3787	141.987	-0.589222	2.18668e-51	3.51399e-50	-
ENSG00000118113.7	9.81935	1.8294	2.42425	2.2662e-51	3.63925e-50	up
ENSG00000113504.15	58.1919	77.3093	-0.409825	2.34003e-51	3.75522e-50	-
ENSG00000108691.5	144.106	78.3136	0.879801	2.56599e-51	4.11499e-50	-
ENSG00000105583.5	118.2	83.253	0.50565	2.6633e-51	4.26809e-50	-
ENSG00000150990.3	44.6553	26.5377	0.750791	2.96971e-51	4.75584e-50	-
ENSG00000145730.16	66.1315	95.8604	-0.535597	3.03001e-51	4.84906e-50	-
ENSG00000122729.14	15.0029	16.5886	-0.14495	3.22742e-51	5.16143e-50	-
ENSG00000119986.6	133.225	86.8282	0.617631	3.2301e-51	5.16215e-50	-
ENSG00000100234.11	750.38	838.773	-0.160661	3.36603e-51	5.37568e-50	-
ENSG00000165490.8	13.0349	4.17499	1.64253	4.37488e-51	6.98205e-50	up
ENSG00000120685.15	10.8316	16.7638	-0.630107	5.3506e-51	8.53337e-50	-
ENSG00000197172.6	157.246	112.067	0.488664	6.10999e-51	9.73777e-50	-
ENSG00000164638.6	3.55025	13.03	-1.87585	6.615e-51	1.05354e-49	down
ENSG00000143815.10	30.9361	16.586	0.899325	6.93157e-51	1.1032e-49	-
ENSG00000256349.1	9.90127	2.76665	1.83948	7.04843e-51	1.12103e-49	up
ENSG00000093009.5	51.3283	26.4697	0.955412	7.44186e-51	1.18279e-49	-
ENSG00000065809.9	29.4194	52.8343	-0.844704	7.85689e-51	1.2479e-49	-
ENSG00000188807.8	45.6357	29.8994	0.610047	7.90958e-51	1.25541e-49	-
ENSG00000166145.10	5.67107	14.2082	-1.32503	8.03097e-51	1.2738e-49	down
ENSG00000125864.7	6.08553	20.8827	-1.77885	8.36902e-51	1.32652e-49	down
ENSG00000167971.14	2.09659	5.4509	-1.37845	9.66869e-51	1.53147e-49	down
ENSG00000179431.5	30.6855	15.1535	1.01791	1.11046e-50	1.75771e-49	up
ENSG00000182621.12	2.06431	7.98005	-1.95074	1.18515e-50	1.87466e-49	down
ENSG00000106052.9	75.3638	105.531	-0.48572	1.34176e-50	2.12093e-49	-
ENSG00000106443.10	25.5938	13.3893	0.934717	1.37725e-50	2.17555e-49	-
ENSG00000154305.12	34.1383	72.2363	-1.08133	1.63021e-50	2.57337e-49	down
ENSG00000143847.11	15.8361	4.80817	1.71966	2.02647e-50	3.19671e-49	up
ENSG00000101444.8	343.334	285.446	0.266395	2.18305e-50	3.44139e-49	-
ENSG00000104081.9	3.55916	12.2504	-1.78323	2.2054e-50	3.47425e-49	down
ENSG00000105339.6	11.2763	25.9004	-1.19968	2.21866e-50	3.49277e-49	down
ENSG00000118816.5	131.999	182.401	-0.466582	2.25711e-50	3.55089e-49	-
ENSG00000124155.12	244.514	304.509	-0.316568	2.37365e-50	3.7317e-49	-
ENSG00000160867.10	20.793	37.8842	-0.865496	2.42934e-50	3.81666e-49	-
ENSG00000148677.6	8.27802	0.607911	3.76735	2.61967e-50	4.11289e-49	up
ENSG00000179912.15	36.6549	63.1017	-0.783672	3.26225e-50	5.11829e-49	-
ENSG00000100605.12	72.0211	48.7508	0.562996	3.54124e-50	5.55225e-49	-
ENSG00000129003.11	5.34394	12.7401	-1.2534	3.6306e-50	5.68851e-49	down
ENSG00000115758.8	32.4171	57.2943	-0.821638	3.98627e-50	6.24156e-49	-
ENSG00000116688.12	116.753	102.834	0.183147	4.16118e-50	6.51104e-49	-
ENSG00000133706.13	71.8224	106.994	-0.575022	4.61584e-50	7.21757e-49	-
ENSG00000110057.3	27.6767	57.0668	-1.04398	4.86703e-50	7.60523e-49	down
ENSG00000136942.10	3005.09	2652.09	0.180278	4.93084e-50	7.69975e-49	-
ENSG00000166557.8	170.823	118.976	0.521827	5.15887e-50	8.0504e-49	-
ENSG00000092199.13	369.027	314.554	0.23042	6.65075e-50	1.03715e-48	-
ENSG00000124191.13	17.7314	41.4338	-1.2245	7.07438e-50	1.10247e-48	down
ENSG00000167702.7	26.1742	46.8053	-0.838529	1.0383e-49	1.61701e-48	-
ENSG00000160606.6	19.3479	50.8803	-1.39493	1.04268e-49	1.62274e-48	down
ENSG00000127526.9	53.52	118.375	-1.14522	1.23544e-49	1.92144e-48	down
ENSG00000182158.10	17.7154	27.6701	-0.643328	1.34119e-49	2.08451e-48	-
ENSG00000120727.8	121.43	85.037	0.513958	1.43841e-49	2.23412e-48	-
ENSG00000124587.9	17.8199	33.1108	-0.893813	1.50237e-49	2.33189e-48	-
ENSG00000123933.10	24.7608	34.544	-0.480378	1.51453e-49	2.34919e-48	-
ENSG00000182319.5	7.12001	1.90582	1.90146	1.52626e-49	2.3658e-48	up
ENSG00000213614.5	65.8361	104.852	-0.671398	1.67026e-49	2.58729e-48	-
ENSG00000172155.7	6.75661	49.3237	-2.86791	1.77833e-49	2.75285e-48	down
ENSG00000102575.6	42.7028	18.5964	1.19931	1.77987e-49	2.7534e-48	up
ENSG00000170540.10	95.2207	65.857	0.531939	2.01074e-49	3.10848e-48	-
ENSG00000179111.4	8.46195	25.5718	-1.59549	2.26903e-49	3.50544e-48	down
ENSG00000128309.12	46.5928	83.2048	-0.836559	2.37961e-49	3.67382e-48	-
ENSG00000146426.13	5.31405	12.7608	-1.26384	2.56822e-49	3.96237e-48	down
ENSG00000185640.5	0.348996	7.75828	-4.47445	2.88382e-49	4.44634e-48	down
ENSG00000138166.5	36.8712	61.4935	-0.737941	3.00058e-49	4.62328e-48	-
ENSG00000100796.13	33.3855	13.1734	1.3416	3.05841e-49	4.70926e-48	up
ENSG00000005471.11	2.041	6.24358	-1.6131	3.22023e-49	4.95514e-48	down
ENSG00000182197.6	24.4464	15.908	0.619868	3.24998e-49	4.9976e-48	-
ENSG00000118276.7	8.58715	18.3162	-1.09287	3.37944e-49	5.19322e-48	down
ENSG00000175938.6	14.8714	33.8823	-1.18799	3.86712e-49	5.93871e-48	down
ENSG00000005020.8	14.3052	25.3891	-0.82767	3.95659e-49	6.07209e-48	-
ENSG00000125845.6	27.8836	45.9973	-0.722133	3.98334e-49	6.10911e-48	-
ENSG00000143486.11	64.1073	102.731	-0.680312	4.14969e-49	6.36003e-48	-
ENSG00000124181.10	66.6853	83.3463	-0.321748	4.31679e-49	6.61177e-48	-
ENSG00000164099.3	12.081	23.7537	-0.97541	4.43583e-49	6.78959e-48	-
ENSG00000105618.9	155.459	112.603	0.465289	5.66447e-49	8.66448e-48	-
ENSG00000187091.9	7.12201	18.2792	-1.35985	6.29546e-49	9.6233e-48	down
ENSG00000141002.14	95.0107	152.048	-0.678368	6.37095e-49	9.73228e-48	-
ENSG00000141101.8	95.5721	147.427	-0.625343	6.39068e-49	9.75599e-48	-
ENSG00000169398.15	51.1311	93.1299	-0.865044	6.49897e-49	9.91478e-48	-
ENSG00000145349.12	9.73912	17.2333	-0.823337	6.81423e-49	1.03889e-47	-
ENSG00000158467.12	6.4077	19.6605	-1.61742	7.35689e-49	1.12089e-47	down
ENSG00000130811.6	550.223	707.195	-0.362092	7.58079e-49	1.15424e-47	-
ENSG00000113407.9	131.474	109.389	0.265319	7.94783e-49	1.20933e-47	-
ENSG00000100591.3	325.716	243.932	0.417135	8.32941e-49	1.26656e-47	-
ENSG00000129187.10	73.3738	106.623	-0.539177	9.22944e-49	1.4025e-47	-
ENSG00000159921.10	78.5833	116.879	-0.572717	1.03701e-48	1.57481e-47	-
ENSG00000131149.13	13.3389	22.6755	-0.765493	1.08302e-48	1.6436e-47	-
ENSG00000127870.12	32.7168	21.0252	0.637913	1.18115e-48	1.79135e-47	-
ENSG00000139625.8	23.4323	57.1497	-1.28625	1.24644e-48	1.88913e-47	down
ENSG00000110675.8	5.36849	15.2429	-1.50555	1.30538e-48	1.97717e-47	down
ENSG00000170921.10	11.6392	22.3662	-0.94233	1.39843e-48	2.11673e-47	-
ENSG00000134369.11	15.016	23.7394	-0.660787	1.68239e-48	2.54488e-47	-
ENSG00000008294.16	39.6184	62.6041	-0.660088	1.70619e-48	2.5792e-47	-
ENSG00000109917.6	97.4405	59.5907	0.709435	1.96334e-48	2.96598e-47	-
ENSG00000107104.14	31.3472	19.5744	0.679367	2.29979e-48	3.47199e-47	-
ENSG00000113716.8	74.8587	54.0665	0.469437	2.36702e-48	3.57117e-47	-
ENSG00000181467.2	17.2532	9.59923	0.845873	2.39535e-48	3.61156e-47	-
ENSG00000255717.2	217.813	120.149	0.858264	2.40397e-48	3.6222e-47	-
ENSG00000119318.8	142.676	120.211	0.24718	3.08207e-48	4.64092e-47	-
ENSG00000198961.5	32.9646	49.0903	-0.574518	3.24798e-48	4.88756e-47	-
ENSG00000161011.15	664.624	777.628	-0.226541	3.3719e-48	5.07076e-47	-
ENSG00000119138.3	60.6097	81.9901	-0.435902	3.47126e-48	5.21679e-47	-
ENSG00000188976.6	351.29	275.833	0.348871	3.64437e-48	5.47339e-47	-
ENSG00000013583.4	23.2112	54.369	-1.22796	3.70344e-48	5.55851e-47	down
ENSG00000075415.8	460.943	360.044	0.356416	4.7302e-48	7.095e-47	-
ENSG00000125743.6	450.891	325.938	0.468178	4.74586e-48	7.11389e-47	-
ENSG00000173575.14	15.8081	24.8625	-0.653304	5.02267e-48	7.52394e-47	-
ENSG00000035141.3	67.4356	37.6745	0.839923	5.17255e-48	7.74346e-47	-
ENSG00000155660.6	254.418	209.657	0.27917	5.34304e-48	7.99353e-47	-
ENSG00000170667.10	6.6516	17.8568	-1.4247	5.55963e-48	8.3122e-47	down
ENSG00000151632.12	19.6352	34.7575	-0.823885	5.96113e-48	8.90674e-47	-
ENSG00000163283.6	5.38393	0.045396	6.88995	6.12237e-48	9.14176e-47	up
ENSG00000047056.10	16.4149	9.22006	0.832154	6.16336e-48	9.19705e-47	-
ENSG00000204103.2	8.40624	2.0238	2.05439	6.39597e-48	9.53802e-47	up
ENSG00000083444.12	488.071	581.721	-0.253238	6.65263e-48	9.91439e-47	-
ENSG00000248527.1	430.196	311.465	0.465925	7.17387e-48	1.06843e-46	-
ENSG00000137441.7	4.21308	21.5887	-2.35733	7.81428e-48	1.16306e-46	down
ENSG00000197622.8	61.8491	94.1576	-0.606326	8.75631e-48	1.30244e-46	-
ENSG00000168621.10	28.1222	45.4342	-0.692066	9.28024e-48	1.37948e-46	-
ENSG00000136002.12	14.4328	28.8166	-0.997548	1.04324e-47	1.54975e-46	-
ENSG00000148908.10	14.1481	46.3529	-1.71205	1.07798e-47	1.60034e-46	down
ENSG00000067167.3	51.1434	74.585	-0.544337	1.13633e-47	1.68589e-46	-
ENSG00000072195.10	13.6345	24.5197	-0.846682	1.14867e-47	1.70311e-46	-
ENSG00000151012.9	10.6922	5.89142	0.859875	1.33225e-47	1.97403e-46	-
ENSG00000100731.11	14.7607	22.3484	-0.598408	1.36549e-47	2.02199e-46	-
ENSG00000145425.5	439.336	578.704	-0.397501	1.52368e-47	2.2548e-46	-
ENSG00000187650.3	6.22685	18.8431	-1.59746	1.57133e-47	2.32382e-46	down
ENSG00000007384.11	100.642	138.084	-0.456314	1.61437e-47	2.38596e-46	-
ENSG00000135365.11	19.7681	28.833	-0.544544	1.72958e-47	2.5546e-46	-
ENSG00000124733.3	134.242	82.8409	0.696422	1.81969e-47	2.68599e-46	-
ENSG00000100142.10	166.033	188.048	-0.179625	2.14542e-47	3.16477e-46	-
ENSG00000100129.13	500.313	627.188	-0.326068	2.56196e-47	3.77682e-46	-
ENSG00000162032.11	44.7678	87.5424	-0.967522	3.04564e-47	4.48699e-46	-
ENSG00000181039.7	11.856	24.0237	-1.01884	3.12796e-47	4.60535e-46	down
ENSG00000079246.11	209.983	171.016	0.296138	3.89682e-47	5.73371e-46	-
ENSG00000135052.12	88.5446	63.5775	0.477887	3.91045e-47	5.75012e-46	-
ENSG00000182108.5	7.35595	22.6877	-1.62493	4.01924e-47	5.90635e-46	down
ENSG00000167535.3	40.6576	72.1988	-0.82845	4.96931e-47	7.29787e-46	-
ENSG00000169230.5	219.466	156.486	0.487964	5.57439e-47	8.1813e-46	-
ENSG00000198492.10	63.2977	39.2154	0.690733	7.40306e-47	1.08583e-45	-
ENSG00000065833.7	29.4778	16.857	0.806282	8.6652e-47	1.27015e-45	-
ENSG00000162522.6	10.2481	18.0906	-0.819882	1.00565e-46	1.47316e-45	-
ENSG00000115274.10	39.8574	97.5235	-1.2909	1.02698e-46	1.50345e-45	down
ENSG00000219545.5	18.2834	10.7758	0.762741	1.047e-46	1.5318e-45	-
ENSG00000163683.7	3.29656	10.1642	-1.62446	1.06283e-46	1.55397e-45	down
ENSG00000110047.13	58.0901	42.8732	0.438216	1.14754e-46	1.67677e-45	-
ENSG00000114767.6	96.3849	60.3423	0.675639	1.21815e-46	1.77882e-45	-
ENSG00000111674.4	89.7243	94.9249	-0.0812882	1.62586e-46	2.3727e-45	-
ENSG00000133812.10	11.8654	20.519	-0.790201	1.66669e-46	2.43075e-45	-
ENSG00000198356.7	178.386	127.391	0.485742	1.67709e-46	2.44438e-45	-
ENSG00000011009.6	340.606	257.288	0.404719	1.72083e-46	2.50655e-45	-
ENSG00000140450.7	2.11942	7.94027	-1.90552	1.82805e-46	2.66106e-45	down
ENSG00000173660.7	1037.34	843.705	0.298078	1.83746e-46	2.67308e-45	-
ENSG00000114268.7	145.151	201.676	-0.474482	2.46231e-46	3.57984e-45	-
ENSG00000157851.12	25.0663	15.5549	0.688379	2.4635e-46	3.57933e-45	-
ENSG00000117151.8	4.90157	8.03565	-0.713171	2.65539e-46	3.85571e-45	-
ENSG00000164543.5	42.6224	65.1069	-0.611198	2.65625e-46	3.85455e-45	-
ENSG00000141994.11	65.6346	34.9488	0.909216	3.22409e-46	4.67563e-45	-
ENSG00000146197.7	14.4597	24.2757	-0.747474	3.54689e-46	5.14055e-45	-
ENSG00000136950.9	100.627	69.605	0.531751	3.6155e-46	5.23671e-45	-
ENSG00000162735.14	38.4821	70.0921	-0.865064	3.67087e-46	5.31359e-45	-
ENSG00000164045.7	25.1865	16.2241	0.634508	3.77138e-46	5.45568e-45	-
ENSG00000252809.2	0.395735	171.212	-8.75703	3.83386e-46	5.5426e-45	down
ENSG00000172009.10	77.3341	47.8367	0.692988	4.17856e-46	6.03718e-45	-
ENSG00000143190.17	4.12431	7.1344	-0.790638	4.38962e-46	6.33817e-45	-
ENSG00000154153.9	4.0626	11.4777	-1.49836	5.26946e-46	7.60382e-45	down
ENSG00000102763.11	9.26246	15.8517	-0.775174	5.78036e-46	8.33586e-45	-
ENSG00000105193.4	3040.14	3407.14	-0.164424	5.89323e-46	8.49336e-45	-
ENSG00000196712.12	18.3766	21.526	-0.228214	5.98479e-46	8.61995e-45	-
ENSG00000260552.1	25.464	72.8521	-1.51651	6.33525e-46	9.11907e-45	down
ENSG00000007376.3	97.0355	59.2399	0.711943	6.38914e-46	9.19093e-45	-
ENSG00000164751.10	3.52207	10.4196	-1.5648	6.47563e-46	9.30957e-45	down
ENSG00000147955.12	189.964	139.358	0.446928	6.81407e-46	9.79006e-45	-
ENSG00000079482.11	9.59441	20.6375	-1.105	7.10304e-46	1.01989e-44	down
ENSG00000128050.4	154.831	126.508	0.291461	7.31352e-46	1.04946e-44	-
ENSG00000247077.2	80.4513	53.1632	0.597687	7.52426e-46	1.07903e-44	-
ENSG00000130175.5	937.096	860.332	0.123303	8.08245e-46	1.15837e-44	-
ENSG00000189339.7	18.5385	33.5292	-0.854896	8.52374e-46	1.22086e-44	-
ENSG00000117360.8	62.2573	38.7378	0.6845	8.55748e-46	1.22494e-44	-
ENSG00000116237.11	80.0343	69.4156	0.205358	9.15148e-46	1.30915e-44	-
ENSG00000138028.10	11.0212	31.4752	-1.51393	1.10308e-45	1.57703e-44	down
ENSG00000108947.4	8.16136	19.0898	-1.22592	1.24498e-45	1.77879e-44	down
ENSG00000135506.11	119.049	162.026	-0.444674	1.3659e-45	1.95035e-44	-
ENSG00000152284.4	3.30718	11.8172	-1.83722	1.70853e-45	2.4381e-44	down
ENSG00000123243.10	1.55021	6.49336	-2.0665	1.84339e-45	2.62893e-44	down
ENSG00000262621.2	9.77344	2.28166	2.09878	2.00839e-45	2.86248e-44	up
ENSG00000198258.6	422.873	282.773	0.58058	2.06533e-45	2.94182e-44	-
ENSG00000108654.7	593.549	470.998	0.333647	2.16454e-45	3.08124e-44	-
ENSG00000138386.12	13.5043	32.0928	-1.24883	2.52383e-45	3.59049e-44	down
ENSG00000198933.5	10.9046	25.504	-1.22579	2.52871e-45	3.59523e-44	down
ENSG00000074071.9	326.164	241.76	0.432024	2.59896e-45	3.69285e-44	-
ENSG00000072110.9	317.348	326.555	-0.0412604	2.90285e-45	4.12212e-44	-
ENSG00000103710.6	2.54717	11.5275	-2.17811	3.49261e-45	4.95655e-44	down
ENSG00000257923.5	37.3914	58.2785	-0.640257	3.51699e-45	4.9881e-44	-
ENSG00000160058.14	31.4525	63.9688	-1.02419	3.55925e-45	5.04496e-44	down
ENSG00000232956.4	56.2747	24.8707	1.17804	3.71449e-45	5.26178e-44	up
ENSG00000123836.10	3.30575	5.07108	-0.617313	3.88837e-45	5.50472e-44	-
ENSG00000164062.8	122.865	166.702	-0.440202	4.18269e-45	5.91777e-44	-
ENSG00000146386.7	53.6659	20.1974	1.40984	4.40506e-45	6.2286e-44	up
ENSG00000102048.11	25.4743	7.62206	1.74079	4.4517e-45	6.2907e-44	up
ENSG00000185236.7	219.3	168.131	0.38332	4.50487e-45	6.36197e-44	-
ENSG00000104853.11	123.262	90.1476	0.45137	4.7003e-45	6.63392e-44	-
ENSG00000178999.8	218.657	164.841	0.407597	4.70213e-45	6.63246e-44	-
ENSG00000069424.10	21.2172	37.5898	-0.825106	4.80838e-45	6.7782e-44	-
ENSG00000130725.3	387.93	316.04	0.295687	4.91506e-45	6.92438e-44	-
ENSG00000123989.9	363.807	310.998	0.226264	4.97638e-45	7.00652e-44	-
ENSG00000127080.5	27.3589	15.1663	0.851139	5.31868e-45	7.48391e-44	-
ENSG00000149091.11	86.3205	62.7372	0.460382	5.74329e-45	8.07649e-44	-
ENSG00000175224.12	63.9603	74.7123	-0.22417	5.8803e-45	8.26413e-44	-
ENSG00000084092.6	25.4206	42.4296	-0.739074	5.98743e-45	8.4096e-44	-
ENSG00000130723.13	71.2227	92.527	-0.377537	6.09975e-45	8.56217e-44	-
ENSG00000143545.4	401.023	516.011	-0.363719	6.8823e-45	9.65479e-44	-
ENSG00000165678.15	241.137	192.522	0.324827	6.91661e-45	9.69706e-44	-
ENSG00000163257.6	27.2755	43.6141	-0.677188	7.06954e-45	9.90547e-44	-
ENSG00000158457.4	11.5759	28.7303	-1.31145	7.49583e-45	1.04964e-43	down
ENSG00000166165.8	281.018	210.285	0.418316	7.89979e-45	1.10554e-43	-
ENSG00000173276.9	3.10883	7.96601	-1.35749	8.02565e-45	1.12248e-43	down
ENSG00000158106.8	43.886	67.7575	-0.626622	8.04298e-45	1.12422e-43	-
ENSG00000131374.10	17.4107	27.6307	-0.666296	9.56808e-45	1.33659e-43	-
ENSG00000119242.4	9.60741	29.0902	-1.59831	9.75927e-45	1.36248e-43	down
ENSG00000055070.12	128.473	95.8827	0.422123	1.04551e-44	1.45874e-43	-
ENSG00000133142.13	18.0393	50.8332	-1.49463	1.09443e-44	1.52608e-43	down
ENSG00000186716.15	23.5626	28.3512	-0.266909	1.18979e-44	1.65805e-43	-
ENSG00000153113.19	84.215	118.846	-0.496947	1.21029e-44	1.68561e-43	-
ENSG00000127884.4	153.938	109.471	0.491803	1.22103e-44	1.69955e-43	-
ENSG00000125995.11	553.888	398.977	0.47329	1.26158e-44	1.75493e-43	-
ENSG00000186815.8	15.7374	27.6009	-0.810514	1.2909e-44	1.79464e-43	-
ENSG00000030419.12	1.32895	8.45709	-2.66987	1.33468e-44	1.85439e-43	down
ENSG00000161091.8	381.291	301.189	0.340225	1.37736e-44	1.91255e-43	-
ENSG00000153443.8	89.6834	54.4718	0.71933	1.40931e-44	1.95575e-43	-
ENSG00000132879.9	13.4339	30.5045	-1.18314	1.48956e-44	2.06588e-43	down
ENSG00000244165.1	48.8682	19.8681	1.29844	1.52141e-44	2.10879e-43	up
ENSG00000082497.7	56.0275	34.801	0.687006	1.52623e-44	2.11421e-43	-
ENSG00000105514.3	3.58436	10.1659	-1.50396	1.55171e-44	2.14821e-43	down
ENSG00000107821.10	20.582	45.0428	-1.12991	1.58329e-44	2.19063e-43	down
ENSG00000166532.11	40.955	19.4838	1.07176	1.59243e-44	2.20197e-43	up
ENSG00000106635.3	90.691	55.7246	0.702644	1.60026e-44	2.21147e-43	-
ENSG00000137807.9	47.9524	31.8136	0.591959	1.60248e-44	2.21322e-43	-
ENSG00000167552.9	285.373	224.128	0.348529	1.60495e-44	2.21531e-43	-
ENSG00000254122.1	2.7398	0.079624	5.10472	1.78716e-44	2.46535e-43	-
ENSG00000134308.9	397.205	336.023	0.241325	1.89535e-44	2.61304e-43	-
ENSG00000072958.4	198.038	154.001	0.362843	2.14589e-44	2.95668e-43	-
ENSG00000186184.11	147.891	207.483	-0.488461	2.20965e-44	3.04273e-43	-
ENSG00000175215.5	77.5855	100.788	-0.377466	2.31508e-44	3.18601e-43	-
ENSG00000105223.14	131.909	195.101	-0.564682	2.42962e-44	3.34167e-43	-
ENSG00000136731.8	25.324	29.1057	-0.200797	2.48065e-44	3.40983e-43	-
ENSG00000168175.10	41.8135	29.5914	0.498791	2.67567e-44	3.67572e-43	-
ENSG00000070010.14	63.3686	31.0377	1.02975	3.07106e-44	4.21638e-43	up
ENSG00000184897.4	297.403	381.451	-0.359075	3.07574e-44	4.22032e-43	-
ENSG00000146833.11	26.7802	46.8815	-0.807853	3.65585e-44	5.01333e-43	-
ENSG00000099810.14	101.934	114.464	-0.167264	3.82804e-44	5.24636e-43	-
ENSG00000143178.8	2.41954	11.5471	-2.25472	3.89317e-44	5.33247e-43	down
ENSG00000102931.3	34.5576	17.582	0.974901	3.93533e-44	5.38704e-43	-
ENSG00000196547.10	39.9873	57.8963	-0.533929	3.99574e-44	5.4665e-43	-
ENSG00000070761.3	92.8991	54.3504	0.773375	4.00022e-44	5.4694e-43	-
ENSG00000124562.5	216.461	141.195	0.616415	4.18126e-44	5.71357e-43	-
ENSG00000179115.6	362.008	298.805	0.276817	4.24995e-44	5.80401e-43	-
ENSG00000181513.10	6.77792	20.6367	-1.60629	4.45395e-44	6.07903e-43	down
ENSG00000228049.5	4.78048	17.8147	-1.89784	4.60258e-44	6.27819e-43	down
ENSG00000134440.7	97.3039	64.2649	0.598466	5.03394e-44	6.86255e-43	-
ENSG00000123143.8	154.805	236.742	-0.612862	5.17107e-44	7.04536e-43	-
ENSG00000167755.9	8.78842	0.550158	3.99769	6.08964e-44	8.292e-43	up
ENSG00000114796.11	5.67276	10.9548	-0.949438	6.94793e-44	9.45514e-43	-
ENSG00000184588.13	7.55553	19.4724	-1.36583	7.47673e-44	1.01688e-42	down
ENSG00000106305.5	89.1648	50.8895	0.809107	7.52292e-44	1.02256e-42	-
ENSG00000167107.8	15.3362	36.5725	-1.25382	7.52751e-44	1.02259e-42	down
ENSG00000228991.2	0.2218	8.65634	-5.28643	7.71404e-44	1.04731e-42	down
ENSG00000033050.3	82.948	59.3722	0.48242	7.79955e-44	1.0583e-42	-
ENSG00000086475.10	76.3485	51.7163	0.56198	8.14333e-44	1.1043e-42	-
ENSG00000189057.6	15.8932	6.54549	1.27984	8.36143e-44	1.13322e-42	up
ENSG00000216490.3	193.388	139.477	0.471479	8.81065e-44	1.1934e-42	-
ENSG00000116455.9	86.9924	78.0752	0.156026	9.91467e-44	1.34216e-42	-
ENSG00000114491.9	43.0131	25.5602	0.750877	1.0905e-43	1.47536e-42	-
ENSG00000162738.5	6.20277	13.073	-1.0756	1.10376e-43	1.49243e-42	down
ENSG00000125977.6	154.089	119.731	0.36397	1.10638e-43	1.49509e-42	-
ENSG00000224877.3	192.043	114.48	0.74633	1.2482e-43	1.68576e-42	-
ENSG00000151929.5	138.404	102.033	0.439844	1.47905e-43	1.99637e-42	-
ENSG00000175182.9	12.8163	26.7889	-1.06366	1.73235e-43	2.33691e-42	down
ENSG00000269858.1	53.0133	32.5197	0.70504	1.83141e-43	2.46911e-42	-
ENSG00000055044.6	85.723	54.3619	0.657087	1.9031e-43	2.56426e-42	-
ENSG00000173898.7	25.9954	35.1935	-0.437052	1.95704e-43	2.63542e-42	-
ENSG00000141337.8	3.73039	11.1395	-1.57828	1.96668e-43	2.64685e-42	down
ENSG00000164946.15	5.77768	0.615074	3.23166	2.21371e-43	2.97759e-42	up
ENSG00000111144.5	80.6384	119.572	-0.568335	2.63323e-43	3.53982e-42	-
ENSG00000091483.6	164.13	120.813	0.442067	2.73245e-43	3.67108e-42	-
ENSG00000241360.1	80.17	52.3535	0.614777	2.98711e-43	4.01089e-42	-
ENSG00000100767.11	4.13434	11.7301	-1.50448	3.33913e-43	4.48097e-42	down
ENSG00000132963.7	169.376	118.88	0.510727	3.54661e-43	4.75665e-42	-
ENSG00000134897.9	19.6556	43.3044	-1.13958	3.69717e-43	4.95571e-42	down
ENSG00000164405.6	373.365	270.103	0.467078	3.76728e-43	5.04676e-42	-
ENSG00000134153.5	142.591	93.782	0.604496	4.09479e-43	5.48234e-42	-
ENSG00000145715.10	35.4053	52.6862	-0.573462	4.30692e-43	5.76302e-42	-
ENSG00000142303.9	0.162454	7.3274	-5.4952	4.81631e-43	6.44091e-42	down
ENSG00000163466.11	253.556	208.176	0.2845	4.94187e-43	6.60501e-42	-
ENSG00000089009.11	1899.31	2224.31	-0.227877	5.45356e-43	7.28471e-42	-
ENSG00000237988.2	1.29928	16.0027	-3.62253	5.50949e-43	7.35518e-42	down
ENSG00000151414.10	31.0448	19.3959	0.6786	6.09702e-43	8.13485e-42	-
ENSG00000130810.15	108.768	116.546	-0.0996525	7.47962e-43	9.97382e-42	-
ENSG00000009694.9	0.63444	2.80232	-2.14307	7.76844e-43	1.0353e-41	-
ENSG00000243927.1	152.711	214.362	-0.489246	8.36017e-43	1.11352e-41	-
ENSG00000087510.5	104.86	71.0183	0.562199	9.36267e-43	1.24633e-41	-
ENSG00000111321.6	124.967	175.381	-0.488938	9.75285e-43	1.29753e-41	-
ENSG00000198805.7	109.824	73.1669	0.585927	1.12193e-42	1.49177e-41	-
ENSG00000232112.3	322.441	219.382	0.555592	1.22793e-42	1.63178e-41	-
ENSG00000100804.14	155.509	98.4099	0.660121	1.45478e-42	1.93212e-41	-
ENSG00000196756.7	154.252	101.483	0.604047	1.46066e-42	1.93883e-41	-
ENSG00000213024.6	93.3559	68.5277	0.446052	1.46862e-42	1.94827e-41	-
ENSG00000013374.11	36.2356	64.8572	-0.839858	1.54293e-42	2.04568e-41	-
ENSG00000100416.8	61.1056	32.7273	0.900809	1.63282e-42	2.16363e-41	-
ENSG00000145794.12	2.58826	0.389065	2.7339	1.7723e-42	2.34711e-41	-
ENSG00000101191.12	57.2539	48.5728	0.237224	1.79933e-42	2.38155e-41	-
ENSG00000107949.12	90.1285	56.7324	0.66781	1.87384e-42	2.47875e-41	-
ENSG00000106028.6	272.848	180.594	0.595347	1.9139e-42	2.5303e-41	-
ENSG00000214753.2	101.789	82.5462	0.302305	2.30778e-42	3.04929e-41	-
ENSG00000087258.9	14.1637	23.961	-0.758489	2.32153e-42	3.06571e-41	-
ENSG00000083457.7	45.7148	13.3093	1.78023	2.50579e-42	3.30715e-41	up
ENSG00000004142.7	223.581	177.706	0.331306	2.58674e-42	3.41205e-41	-
ENSG00000204160.7	18.9226	11.4163	0.72902	2.60939e-42	3.43998e-41	-
ENSG00000127616.13	169.054	151.585	0.157364	2.72479e-42	3.59006e-41	-
ENSG00000133704.5	28.6175	46.3729	-0.696385	2.93013e-42	3.85842e-41	-
ENSG00000170873.14	2.04112	11.3674	-2.47747	3.03221e-42	3.99058e-41	down
ENSG00000150967.13	22.4279	19.0767	0.233482	3.06696e-42	4.03402e-41	-
ENSG00000169242.7	27.7454	62.1739	-1.16406	3.25603e-42	4.28028e-41	down
ENSG00000142168.10	379.232	266.513	0.508877	3.51083e-42	4.61261e-41	-
ENSG00000099817.7	172.912	136.403	0.342164	3.86041e-42	5.06903e-41	-
ENSG00000139926.11	52.2715	33.2064	0.654565	3.9377e-42	5.16759e-41	-
ENSG00000267100.1	12.0136	28.2115	-1.23161	4.01586e-42	5.26719e-41	down
ENSG00000064601.12	213.601	279.926	-0.390122	4.01616e-42	5.2646e-41	-
ENSG00000125733.13	85.7637	131.784	-0.619739	4.21568e-42	5.52301e-41	-
ENSG00000166803.6	73.9279	38.5359	0.939918	4.30681e-42	5.63922e-41	-
ENSG00000010256.6	316.239	258.441	0.291182	4.82438e-42	6.31335e-41	-
ENSG00000181027.6	43.2553	22.0852	0.969797	5.6684e-42	7.41368e-41	-
ENSG00000152409.8	5.5215	11.7622	-1.09102	5.88599e-42	7.69393e-41	down
ENSG00000151465.9	170.247	128.018	0.411277	6.10335e-42	7.97356e-41	-
ENSG00000110497.10	30.2053	19.5716	0.626036	6.2044e-42	8.101e-41	-
ENSG00000076662.5	8.45765	18.8472	-1.15602	6.42839e-42	8.38874e-41	down
ENSG00000074416.9	37.9961	59.9072	-0.656877	6.81508e-42	8.88835e-41	-
ENSG00000005007.8	142.334	118.511	0.264261	8.17651e-42	1.0658e-40	-
ENSG00000166166.8	33.7267	19.7684	0.770696	8.39369e-42	1.09349e-40	-
ENSG00000147439.7	115.292	154.127	-0.418824	9.16315e-42	1.19306e-40	-
ENSG00000072041.12	26.0779	41.8289	-0.681674	9.57057e-42	1.24541e-40	-
ENSG00000104518.6	83.065	93.5269	-0.171142	9.99251e-42	1.29959e-40	-
ENSG00000107902.9	5.372	19.4065	-1.85301	1.13383e-41	1.47379e-40	down
ENSG00000125848.9	29.0831	17.0861	0.76736	1.20554e-41	1.56612e-40	-
ENSG00000168389.13	35.3386	19.3499	0.868922	1.20854e-41	1.56914e-40	-
ENSG00000154928.12	7.57756	2.15149	1.8164	1.21762e-41	1.58005e-40	up
ENSG00000136231.9	46.8686	64.343	-0.457162	1.23947e-41	1.6075e-40	-
ENSG00000135047.10	196.915	149.307	0.399288	1.44233e-41	1.86954e-40	-
ENSG00000099308.6	14.4203	22.9206	-0.66854	1.45108e-41	1.87984e-40	-
ENSG00000166402.4	3.11443	7.75946	-1.31699	1.59967e-41	2.07117e-40	down
ENSG00000124172.5	181.477	141.465	0.359342	1.60924e-41	2.0824e-40	-
ENSG00000168763.11	14.8913	26.6848	-0.841547	1.63574e-41	2.11552e-40	-
ENSG00000153560.7	81.4964	58.8037	0.47083	1.63912e-41	2.1187e-40	-
ENSG00000171570.6	3.4329	11.2678	-1.71471	1.75498e-41	2.26719e-40	down
ENSG00000166902.4	146.636	97.1968	0.593259	1.80076e-41	2.32505e-40	-
ENSG00000163939.14	26.6242	16.1574	0.720549	1.89404e-41	2.44412e-40	-
ENSG00000099194.5	43.9724	60.5457	-0.461424	2.05448e-41	2.64968e-40	-
ENSG00000128298.12	41.5278	23.4757	0.822912	2.13103e-41	2.74688e-40	-
ENSG00000140400.10	82.7461	120.805	-0.545912	2.16981e-41	2.79532e-40	-
ENSG00000183337.12	56.1811	38.7609	0.535481	2.17076e-41	2.79499e-40	-
ENSG00000147862.10	8.3962	13.4674	-0.681668	2.18667e-41	2.81391e-40	-
ENSG00000142676.8	3124.59	3553.01	-0.185375	2.20489e-41	2.83579e-40	-
ENSG00000065911.7	76.8841	49.6058	0.632178	2.23872e-41	2.8777e-40	-
ENSG00000070182.13	3.54194	1.29772	1.44856	2.25497e-41	2.89698e-40	-
ENSG00000197084.4	0.690765	18.7673	-4.76388	2.43157e-41	3.12214e-40	down
ENSG00000127415.8	48.579	84.9671	-0.806572	2.49071e-41	3.1963e-40	-
ENSG00000122877.9	19.6289	35.3569	-0.849008	3.03572e-41	3.89354e-40	-
ENSG00000114251.9	54.7509	68.4752	-0.322699	3.36291e-41	4.31081e-40	-
ENSG00000162191.9	142.386	208.632	-0.551151	3.36534e-41	4.31154e-40	-
ENSG00000101096.15	31.2881	44.2343	-0.499554	4.14276e-41	5.30461e-40	-
ENSG00000125457.9	22.6	47.2353	-1.06354	4.16406e-41	5.32894e-40	down
ENSG00000070814.13	108.233	89.7062	0.270859	4.17434e-41	5.33915e-40	-
ENSG00000137103.12	9.36125	26.7517	-1.51486	4.26303e-41	5.44959e-40	down
ENSG00000059728.6	5.34928	1.86684	1.51875	4.26872e-41	5.45385e-40	up
ENSG00000180398.7	103.789	66.7814	0.636129	4.8543e-41	6.19859e-40	-
ENSG00000197694.9	106.237	87.5962	0.278348	4.9942e-41	6.37372e-40	-
ENSG00000114812.8	8.3674	1.90557	2.13456	5.88294e-41	7.50382e-40	up
ENSG00000175602.2	364.493	463.393	-0.346347	5.9524e-41	7.58824e-40	-
ENSG00000054118.9	83.1597	60.0187	0.470474	6.07393e-41	7.73892e-40	-
ENSG00000174839.8	6.92223	12.2574	-0.824348	7.07641e-41	9.01126e-40	-
ENSG00000257950.3	4.77713	1.35072	1.82242	7.12823e-41	9.07226e-40	-
ENSG00000168268.6	195.859	158.443	0.30585	7.20281e-41	9.16215e-40	-
ENSG00000103249.13	75.7765	56.6305	0.420171	7.25099e-41	9.21838e-40	-
ENSG00000117139.12	62.4579	82.3004	-0.398014	7.40117e-41	9.40415e-40	-
ENSG00000196526.6	46.6406	59.9663	-0.362566	7.74772e-41	9.8391e-40	-
ENSG00000105993.10	173.71	127.421	0.447075	8.05806e-41	1.02276e-39	-
ENSG00000105519.8	202.867	250.649	-0.305136	9.64867e-41	1.22398e-39	-
ENSG00000178057.10	72.7167	121.009	-0.734755	9.89069e-41	1.25399e-39	-
ENSG00000089737.11	73.442	53.0019	0.470561	9.92368e-41	1.25749e-39	-
ENSG00000197879.10	110.526	137.981	-0.320084	9.96149e-41	1.26159e-39	-
ENSG00000168286.1	111.5	78.1915	0.511961	1.04008e-40	1.31651e-39	-
ENSG00000033170.12	30.8179	48.235	-0.646314	1.08521e-40	1.37288e-39	-
ENSG00000184076.10	140.566	83.3145	0.754612	1.14648e-40	1.4496e-39	-
ENSG00000136827.11	98.8925	68.5928	0.527805	1.14803e-40	1.45077e-39	-
ENSG00000162601.5	8.24557	18.9706	-1.20207	1.27272e-40	1.60747e-39	down
ENSG00000105605.3	1.14076	7.0221	-2.62191	1.28148e-40	1.61764e-39	down
ENSG00000168411.9	49.119	34.7954	0.497386	1.34495e-40	1.69685e-39	-
ENSG00000116044.11	37.9792	65.3024	-0.781926	1.39641e-40	1.76081e-39	-
ENSG00000106537.7	60.6822	91.9121	-0.59898	1.45468e-40	1.83329e-39	-
ENSG00000062822.8	139.791	106.266	0.395598	1.50281e-40	1.89293e-39	-
ENSG00000175573.6	88.6002	131.805	-0.573028	1.51855e-40	1.9117e-39	-
ENSG00000248323.1	8.20954	17.24	-1.07039	1.63165e-40	2.05298e-39	down
ENSG00000270800.1	0.0001	15.7676	-17.2666	1.64645e-40	2.07048e-39	down
ENSG00000042429.6	26.7135	24.3474	0.133803	1.77915e-40	2.23613e-39	-
ENSG00000135926.8	54.6594	91.213	-0.738769	1.80008e-40	2.26122e-39	-
ENSG00000102595.14	17.6442	29.0857	-0.721121	1.96005e-40	2.46083e-39	-
ENSG00000135766.8	27.498	19.0253	0.531405	2.37174e-40	2.97609e-39	-
ENSG00000103194.11	54.0203	41.7632	0.371268	2.43869e-40	3.05845e-39	-
ENSG00000126768.8	100.903	55.3918	0.865233	2.459e-40	3.08226e-39	-
ENSG00000137726.11	4.49251	16.9835	-1.91854	2.46298e-40	3.08557e-39	down
ENSG00000069998.8	66.4749	37.4535	0.827711	2.52137e-40	3.15703e-39	-
ENSG00000246334.2	60.2304	24.3866	1.3044	2.99064e-40	3.74258e-39	up
ENSG00000226752.3	11.9334	24.5526	-1.04087	3.06062e-40	3.82808e-39	down
ENSG00000165821.7	3.95522	12.8067	-1.69507	3.2705e-40	4.08839e-39	down
ENSG00000108262.11	79.492	101.125	-0.347257	3.37453e-40	4.21616e-39	-
ENSG00000178971.9	15.3718	18.9377	-0.300968	3.43346e-40	4.28748e-39	-
ENSG00000103044.6	22.1677	8.60226	1.36567	3.43719e-40	4.28983e-39	up
ENSG00000181754.6	4.9565	11.3467	-1.19488	3.48382e-40	4.34568e-39	down
ENSG00000205581.6	143.628	80.1138	0.84221	3.77575e-40	4.7073e-39	-
ENSG00000092036.12	27.1823	61.0649	-1.16768	3.91369e-40	4.87665e-39	down
ENSG00000134108.8	17.8933	8.03685	1.15471	3.95586e-40	4.92656e-39	up
ENSG00000182013.13	35.9351	57.4743	-0.677523	4.96982e-40	6.186e-39	-
ENSG00000065328.12	21.232	11.0478	0.942488	5.07383e-40	6.31207e-39	-
ENSG00000108270.6	113.25	81.5735	0.47334	5.07817e-40	6.31408e-39	-
ENSG00000142507.5	254.472	179.732	0.50166	5.08733e-40	6.32208e-39	-
ENSG00000172432.14	93.6459	112.438	-0.26384	5.19137e-40	6.44792e-39	-
ENSG00000100258.13	36.0876	52.7797	-0.548478	5.79748e-40	7.19688e-39	-
ENSG00000111775.2	1167	974.324	0.260335	5.94157e-40	7.37181e-39	-
ENSG00000142687.13	35.6474	73.8151	-1.05012	7.2535e-40	8.99472e-39	down
ENSG00000126003.6	18.5055	10.9514	0.756846	7.45132e-40	9.23509e-39	-
ENSG00000134313.10	14.8602	16.8507	-0.181354	7.82894e-40	9.69793e-39	-
ENSG00000116852.10	11.6662	17.7434	-0.604951	8.48577e-40	1.0506e-38	-
ENSG00000110200.4	72.1104	36.2414	0.992571	8.50265e-40	1.05212e-38	-
ENSG00000241258.2	19.2186	10.8427	0.825783	9.25293e-40	1.14435e-38	-
ENSG00000148308.13	97.1957	69.108	0.49204	9.3421e-40	1.15476e-38	-
ENSG00000127124.9	31.8554	19.6162	0.699495	1.12278e-39	1.38712e-38	-
ENSG00000128245.10	87.3996	54.8974	0.670889	1.15754e-39	1.4293e-38	-
ENSG00000088038.13	91.548	75.1082	0.285557	1.21028e-39	1.49362e-38	-
ENSG00000079785.10	122.79	92.3268	0.411373	1.24593e-39	1.53681e-38	-
ENSG00000179604.8	42.0029	62.224	-0.566982	1.24601e-39	1.53608e-38	-
ENSG00000161813.16	52.8089	29.5813	0.836095	1.3389e-39	1.64972e-38	-
ENSG00000114439.14	14.3342	20.2007	-0.494945	1.4057e-39	1.73111e-38	-
ENSG00000140829.7	95.4493	74.373	0.359955	1.80056e-39	2.2162e-38	-
ENSG00000101849.11	39.7443	32.6937	0.281736	1.96876e-39	2.42194e-38	-
ENSG00000115652.10	64.975	40.2891	0.689497	2.25369e-39	2.77099e-38	-
ENSG00000111530.8	32.103	27.5892	0.218602	2.29533e-39	2.82069e-38	-
ENSG00000221890.2	3.10053	7.85593	-1.34127	2.36747e-39	2.9078e-38	down
ENSG00000145569.5	19.9577	9.73943	1.03504	2.42006e-39	2.97082e-38	up
ENSG00000154229.7	10.7935	16.484	-0.610905	2.4832e-39	3.04672e-38	-
ENSG00000101246.15	40.8556	59.8923	-0.551838	2.57821e-39	3.16161e-38	-
ENSG00000137692.7	72.9586	37.3786	0.964866	2.66445e-39	3.26564e-38	-
ENSG00000204267.9	29.0781	19.1836	0.600062	2.80356e-39	3.43432e-38	-
ENSG00000143398.15	138.756	90.4831	0.61683	2.88195e-39	3.52849e-38	-
ENSG00000108523.11	139.97	94.0044	0.57432	2.88582e-39	3.53136e-38	-
ENSG00000006607.9	17.3315	29.0665	-0.745961	3.01001e-39	3.68139e-38	-
ENSG00000125726.6	491.583	393.057	0.322698	3.61999e-39	4.42509e-38	-
ENSG00000257702.3	15.445	32.2541	-1.06234	3.71049e-39	4.53332e-38	down
ENSG00000095059.11	105.62	160.158	-0.60062	3.80943e-39	4.65175e-38	-
ENSG00000170889.9	1544.73	1698.35	-0.136778	4.05362e-39	4.94733e-38	-
ENSG00000138758.7	58.6997	44.0067	0.415632	4.39701e-39	5.36361e-38	-
ENSG00000103966.5	65.7439	47.6556	0.464212	4.49437e-39	5.47949e-38	-
ENSG00000145029.7	8.91367	19.0636	-1.09673	4.50592e-39	5.49069e-38	down
ENSG00000178718.5	47.1426	31.1951	0.595711	4.54546e-39	5.53596e-38	-
ENSG00000138593.4	7.11801	14.1942	-0.99576	4.80117e-39	5.84433e-38	-
ENSG00000124216.3	50.062	81.4587	-0.702353	5.1055e-39	6.21151e-38	-
ENSG00000105676.9	84.6906	59.3401	0.513195	5.26231e-39	6.39894e-38	-
ENSG00000171792.6	15.6757	31.0697	-0.986978	5.51363e-39	6.70103e-38	-
ENSG00000109654.10	23.4174	34.9762	-0.578793	5.57703e-39	6.77452e-38	-
ENSG00000159720.7	194.359	153.459	0.340874	5.85338e-39	7.1065e-38	-
ENSG00000004478.5	186.106	148.654	0.324162	5.99912e-39	7.27962e-38	-
ENSG00000125967.12	33.3258	66.058	-0.987092	6.28961e-39	7.62813e-38	-
ENSG00000121022.9	127.291	89.7714	0.5038	6.44632e-39	7.8141e-38	-
ENSG00000152642.6	11.956	6.82687	0.808436	7.48457e-39	9.0679e-38	-
ENSG00000183111.7	2.90763	7.33068	-1.3341	8.10804e-39	9.81814e-38	down
ENSG00000043143.16	79.2246	59.889	0.403657	8.46452e-39	1.02445e-37	-
ENSG00000108064.6	18.2772	9.5159	0.94163	9.40141e-39	1.13724e-37	-
ENSG00000132716.14	72.3514	106.324	-0.555376	9.47655e-39	1.14573e-37	-
ENSG00000136160.10	11.4097	23.1216	-1.01898	1.00736e-38	1.21729e-37	down
ENSG00000149485.12	49.2022	81.2171	-0.72306	1.01964e-38	1.23148e-37	-
ENSG00000233937.2	14.4499	46.0103	-1.6709	1.02843e-38	1.24145e-37	down
ENSG00000187446.7	41.0344	60.5914	-0.562281	1.06298e-38	1.28249e-37	-
ENSG00000106070.13	15.8863	29.8549	-0.910184	1.07717e-38	1.29894e-37	-
ENSG00000162063.8	45.795	29.8054	0.619617	1.17422e-38	1.41522e-37	-
ENSG00000095303.10	1.942	6.95354	-1.84021	1.26617e-38	1.52526e-37	down
ENSG00000142227.6	327.591	228.151	0.521905	1.44235e-38	1.73658e-37	-
ENSG00000164659.10	14.7851	25.376	-0.779322	1.54283e-38	1.8566e-37	-
ENSG00000161671.12	37.0098	59.6613	-0.688888	1.63061e-38	1.96122e-37	-
ENSG00000180660.6	8.54499	2.2542	1.92246	1.64319e-38	1.97532e-37	up
ENSG00000119711.8	1.84011	6.10091	-1.72923	1.97875e-38	2.37747e-37	down
ENSG00000197756.5	455.2	545.417	-0.260861	2.01028e-38	2.4141e-37	-
ENSG00000141499.12	29.4527	12.7625	1.20649	2.11804e-38	2.5422e-37	up
ENSG00000155115.6	73.0351	37.5573	0.959496	2.14309e-38	2.57093e-37	-
ENSG00000128739.16	248.225	188.032	0.400675	2.15575e-38	2.58478e-37	-
ENSG00000110583.8	22.0175	27.6026	-0.326154	2.19246e-38	2.62744e-37	-
ENSG00000248167.3	9.78097	0.0001	16.5777	2.64825e-38	3.17201e-37	up
ENSG00000177542.6	91.0662	66.052	0.463313	2.68979e-38	3.22012e-37	-
ENSG00000198431.11	245.065	141.757	0.789741	2.7036e-38	3.23497e-37	-
ENSG00000198133.4	10.8023	22.1754	-1.03762	2.72206e-38	3.25539e-37	down
ENSG00000114315.3	159.717	216.151	-0.436524	2.76997e-38	3.31098e-37	-
ENSG00000128973.7	49.9549	34.6784	0.526592	2.81724e-38	3.36574e-37	-
ENSG00000109685.13	76.4829	56.097	0.447213	2.83759e-38	3.3883e-37	-
ENSG00000114853.9	12.7659	21.217	-0.732921	2.85833e-38	3.41132e-37	-
ENSG00000170445.8	123.762	89.544	0.466895	2.95982e-38	3.53062e-37	-
ENSG00000251562.3	56.5274	50.8745	0.152009	3.15127e-38	3.75706e-37	-
ENSG00000160445.6	35.5002	54.4198	-0.616303	3.29084e-38	3.92144e-37	-
ENSG00000116514.12	49.9255	75.925	-0.6048	3.54158e-38	4.21807e-37	-
ENSG00000160613.8	57.2276	45.6323	0.326656	3.62343e-38	4.31334e-37	-
ENSG00000104980.3	86.2332	55.6594	0.631617	4.48285e-38	5.33365e-37	-
ENSG00000188488.9	37.3454	59.7184	-0.677246	4.72337e-38	5.61693e-37	-
ENSG00000228288.2	8.88787	36.2078	-2.02639	4.94292e-38	5.87501e-37	down
ENSG00000187796.9	6.21408	1.53699	2.01543	5.47448e-38	6.50347e-37	up
ENSG00000012048.15	13.6884	9.08433	0.591504	5.66436e-38	6.72559e-37	-
ENSG00000197226.8	124.726	89.0036	0.486825	5.69577e-38	6.75942e-37	-
ENSG00000151692.10	22.5346	32.3993	-0.52382	5.88767e-38	6.98359e-37	-
ENSG00000163636.6	215.779	160.728	0.424933	5.9061e-38	7.00187e-37	-
ENSG00000159128.10	81.697	112.264	-0.45854	6.18345e-38	7.32693e-37	-
ENSG00000070614.10	61.303	45.0092	0.445738	6.29584e-38	7.4563e-37	-
ENSG00000148719.10	29.0404	16.5175	0.81407	6.82229e-38	8.07566e-37	-
ENSG00000038358.10	105.801	66.7109	0.665363	7.33168e-38	8.6742e-37	-
ENSG00000198373.8	53.0206	42.4759	0.31991	7.7151e-38	9.12318e-37	-
ENSG00000107581.8	159.445	188.41	-0.240817	8.07445e-38	9.54325e-37	-
ENSG00000239704.6	1.28012	5.19079	-2.01968	8.33399e-38	9.84498e-37	down
ENSG00000155367.11	1.49528	9.5376	-2.67321	9.17402e-38	1.08318e-36	down
ENSG00000130827.5	31.8357	38.4566	-0.272586	9.18557e-38	1.08399e-36	-
ENSG00000105127.4	37.9597	23.9707	0.663193	1.11471e-37	1.31481e-36	-
ENSG00000072786.8	61.0864	46.6014	0.390477	1.18936e-37	1.40214e-36	-
ENSG00000054523.12	13.4624	18.0311	-0.421547	1.20472e-37	1.41952e-36	-
ENSG00000155380.7	65.2506	49.0248	0.412481	1.29999e-37	1.53101e-36	-
ENSG00000132780.12	148.559	136.201	0.125297	1.37998e-37	1.62438e-36	-
ENSG00000175756.9	266.826	201.248	0.406927	1.40232e-37	1.64984e-36	-
ENSG00000104133.10	28.2943	52.7386	-0.898348	1.4387e-37	1.69178e-36	-
ENSG00000137267.5	66.9011	40.6068	0.720308	1.72221e-37	2.02414e-36	-
ENSG00000125449.2	24.6043	14.2546	0.787489	1.85665e-37	2.18104e-36	-
ENSG00000088205.8	52.157	37.7856	0.465023	1.86712e-37	2.19223e-36	-
ENSG00000101447.9	63.4093	42.3097	0.583708	1.89641e-37	2.22549e-36	-
ENSG00000112655.11	24.5776	39.1402	-0.67131	1.89811e-37	2.22637e-36	-
ENSG00000104611.7	13.17	8.19129	0.685098	1.94111e-37	2.27566e-36	-
ENSG00000127481.10	56.9785	59.5858	-0.0645514	2.11888e-37	2.48281e-36	-
ENSG00000104967.6	0.404384	2.61804	-2.69469	2.26215e-37	2.64935e-36	-
ENSG00000186792.11	23.7014	8.57823	1.46622	2.62685e-37	3.07492e-36	up
ENSG00000171724.2	13.1724	23.2219	-0.817972	2.77914e-37	3.25154e-36	-
ENSG00000138594.8	18.0476	9.95465	0.858364	2.79526e-37	3.26875e-36	-
ENSG00000110046.8	26.8614	40.6408	-0.597393	2.93876e-37	3.43482e-36	-
ENSG00000269558.1	7.346	27.8695	-1.92366	3.02013e-37	3.52816e-36	down
ENSG00000162434.7	35.2622	46.6954	-0.405159	3.02302e-37	3.52975e-36	-
ENSG00000099875.10	76.5856	47.9578	0.675306	3.13292e-37	3.65623e-36	-
ENSG00000142409.4	80.5877	52.7666	0.610936	3.25397e-37	3.79559e-36	-
ENSG00000197948.6	19.4843	32.0625	-0.718573	3.37657e-37	3.93662e-36	-
ENSG00000148840.6	64.1478	54.0424	0.247308	3.51318e-37	4.09383e-36	-
ENSG00000259431.1	7.36972	21.1466	-1.52075	3.70333e-37	4.31324e-36	down
ENSG00000149639.10	17.6643	23.8986	-0.436088	3.74484e-37	4.3594e-36	-
ENSG00000131398.9	8.45134	18.0384	-1.09382	3.8143e-37	4.43803e-36	down
ENSG00000079616.8	116.003	84.7466	0.452936	3.92868e-37	4.56881e-36	-
ENSG00000189180.11	4.23134	5.10098	-0.269659	4.25528e-37	4.94615e-36	-
ENSG00000159363.13	146.635	89.4388	0.713253	4.35657e-37	5.06135e-36	-
ENSG00000109686.12	13.0988	23.026	-0.81383	4.63343e-37	5.3803e-36	-
ENSG00000164176.8	0.193696	2.77915	-3.84278	4.72968e-37	5.48931e-36	-
ENSG00000023608.4	30.4225	16.8667	0.850962	5.0177e-37	5.82069e-36	-
[truncated: 55,821 more rows]

## Sheet: Heatmap of cell cycle
	shNC	shA1	shA2
WEE1	4.44846	0.58492	0.716076
YWHAG	14.5007	0.685735	1.44345
SMC1A	4.47345	0.704306	0.212739
MCM6	3.09551	0.706753	0.42018
E2F5	3.92042	0.835238	0.559451
SKP1	2.79933	1.07006	0.605045
CDKN2B	2.96949	1.08695	2.07819
CDC23	2.61083	1.44668	0.400829
CDC6	3.37093	1.80088	0.561551
SKP2	8.36919	2.17409	2.17455
CDC25A	23.978	2.49303	3.15274
MYC	13.0225	2.74452	4.62503
CCNA2	17.9031	2.76455	3.66644
CDK2	22.9798	2.87717	3.4747
MCM4	25.9619	3.63574	2.60066
YWHAZ	11.1449	3.69932	3.79399
CDKN1B	13.0928	4.00194	4.93076
ORC6	17.2083	6.53583	9.76098
PRKDC	21.5582	7.25363	8.80718
E2F2	13.7285	7.55134	4.96617
MAD2L1	37.4394	7.61214	8.21823
DBF4	32.7372	8.29352	0.562143
CCNB1	20.3447	8.68447	2.48399
ANAPC5	26.9086	10.117	4.73713
BUB3	28.7195	12.2806	6.6631
YWHAQ	95.0188	12.9402	18.0611
CDC25B	29.3521	14.2848	14.3773
MCM3	25.8888	16.0233	3.74664
YWHAH	68.1117	20.5533	38.1709
YWHAE	101.372	22.1026	42.5145
CDKN1A	76.5638	31.1359	25.7301
MCM2	120.841	38.1234	45.501
PCNA	225.003	97.2976	82.3455
GADD45A	328.316	148.519	222.008
GADD45G	647.104	1190.76	1070.23
